# Supplementary material for: Identification of endophytic fungi from leaves of Pandanaceae based on their morphotypes and DNA sequence data from southern Thailand
Source: MycoKeys. 2018 Mar 28;(33):25–67. doi: 10.3897/mycokeys.33.23670 (PMC6283267; doi:10.3897/mycokeys.33.23670)
Supplement: XML Treatment for Polyporaceae [file mycokeys.33.23670-treatment1.xml]

<!DOCTYPE tp:taxon-treatment
  PUBLIC "-//TaxonX//DTD Taxonomic Treatment Publishing DTD v0 20100105//EN" "tax-treatment-NSO.dtd">
<tp:taxon-treatment xmlns:tp="http://www.plazi.org/taxpub"><tp:treatment-meta><kwd-group><label>Taxon classification</label><kwd><named-content xmlns:xlink="http://www.w3.org/1999/xlink" content-type="kingdom">Fungi</named-content></kwd><kwd><named-content xmlns:xlink="http://www.w3.org/1999/xlink" content-type="order">Polyporales</named-content></kwd><kwd><named-content xmlns:xlink="http://www.w3.org/1999/xlink" content-type="family">Polyporaceae</named-content></kwd></kwd-group><mixed-citation publication-type="journal"><person-group><name><surname>Tibpromma</surname><given-names>Saowaluck</given-names></name><name><surname>Hyde</surname><given-names>Kevin D.</given-names></name><name><surname>Bhat</surname><given-names>Jayarama D.</given-names></name><name><surname>Mortimer</surname><given-names>Peter E.</given-names></name><name><surname>Xu</surname><given-names>Jianchu</given-names></name><name><surname>Promputtha</surname><given-names>Itthayakorn</given-names></name><name><surname>Doilom</surname><given-names>Mingkwan</given-names></name><name><surname>Yang</surname><given-names>Jun-Bo</given-names></name><name><surname>Tang</surname><given-names>Alvin M. C.</given-names></name><name><surname>Karunarathna</surname><given-names>Samantha C.</given-names></name></person-group><article-title>Identification of endophytic fungi from leaves of <tp:taxon-name><tp:taxon-name-part taxon-name-part-type="family">Pandanaceae</tp:taxon-name-part></tp:taxon-name> based on their morphotypes and DNA sequence data from southern Thailand</article-title><source>MycoKeys</source><day>28</day><month>3</month><year>2018</year><volume>2018</volume><issue>33</issue><fpage>25</fpage><lpage>67</lpage><pub-id pub-id-type="doi">10.3897/mycokeys.33.23670</pub-id></mixed-citation></tp:treatment-meta><tp:nomenclature><tp:taxon-name>
              <tp:taxon-name-part taxon-name-part-type="family">Polyporaceae</tp:taxon-name-part>
            </tp:taxon-name><tp:taxon-authority>Fr. ex Corda</tp:taxon-authority></tp:nomenclature><tp:treatment-sec sec-type="remarks" id="SECID0ESXAG"><title>Remarks.</title><p>The family <italic><tp:taxon-name><tp:taxon-name-part taxon-name-part-type="family">Polyporaceae</tp:taxon-name-part></tp:taxon-name></italic> was introduced by Fr. ex Corda (1839) and includes 92 genera and 636 species (<xref ref-type="bibr" rid="B63">Kirk et al. 2008</xref>). According to <xref ref-type="bibr" rid="B19">Cannon and Kirk (2007)</xref>, the species in this family are characterised by poroid, irregular or lamellate hymenophores and are saprobes. Recent phylogenetic analyses of <italic><tp:taxon-name><tp:taxon-name-part taxon-name-part-type="family">Polyporaceae</tp:taxon-name-part></tp:taxon-name></italic> are by Binder <!--PageBreak-->et al. (2013) and <xref ref-type="bibr" rid="B53">Hyde et al. (2017)</xref>. In this study, a new endophytic genus, <italic><tp:taxon-name><tp:taxon-name-part taxon-name-part-type="genus" reg="Endopandanicola">Endopandanicola</tp:taxon-name-part></tp:taxon-name></italic> with <italic><tp:taxon-name><tp:taxon-name-part taxon-name-part-type="genus" reg="Endopandanicola">En.</tp:taxon-name-part> <tp:taxon-name-part taxon-name-part-type="species" reg="thailandica">thailandica</tp:taxon-name-part></tp:taxon-name></italic> as the type species was discovered. In addition to the new genus, <italic><tp:taxon-name><tp:taxon-name-part taxon-name-part-type="genus" reg="Phanerochaete">Phanerochaete</tp:taxon-name-part> <tp:taxon-name-part taxon-name-part-type="species" reg="chrysosporium">chrysosporium</tp:taxon-name-part></tp:taxon-name></italic> was also identified.</p></tp:treatment-sec><ref-list><ref id="B63"><mixed-citation xmlns:xlink="http://www.w3.org/1999/xlink" xlink:type="simple">
          <person-group><name name-style="western"><surname>Kirk</surname><given-names>PM</given-names></name><name name-style="western"><surname>Cannon</surname><given-names>PF</given-names></name><name name-style="western"><surname>Minter</surname><given-names>DW</given-names></name><name name-style="western"><surname>Stalpers</surname><given-names>JA</given-names></name></person-group> (<year>2008</year>) Dictionary of the <tp:taxon-name><tp:taxon-name-part taxon-name-part-type="kingdom">Fungi</tp:taxon-name-part></tp:taxon-name>. 10th edition. CABI, Wallingford: 1–771.</mixed-citation></ref><ref id="B19"><mixed-citation xmlns:xlink="http://www.w3.org/1999/xlink" xlink:type="simple">
          <person-group><name name-style="western"><surname>Cannon</surname><given-names>PF</given-names></name><name name-style="western"><surname>Kirk</surname><given-names>PM</given-names></name></person-group> (<year>2007</year>) Fungal families world, 7th edn. CAB International, Wallingford. <ext-link xlink:type="simple" ext-link-type="doi" xlink:href="10.1079/9780851998275.0000">https://doi.org/10.1079/9780851998275.0000</ext-link></mixed-citation></ref><ref id="B53"><mixed-citation xmlns:xlink="http://www.w3.org/1999/xlink" xlink:type="simple">
          <person-group><name name-style="western"><surname>Hyde</surname><given-names>KD</given-names></name><name name-style="western"><surname>Norphanphoun</surname><given-names>C</given-names></name><name name-style="western"><surname>Abreu</surname><given-names>VP</given-names></name><name name-style="western"><surname>Bazzicalupo1</surname><given-names>A</given-names></name><name name-style="western"><surname>Chethana</surname><given-names>KWT</given-names></name><name name-style="western"><surname>Clericuzio</surname><given-names>M</given-names></name><name name-style="western"><surname>Dayarathne</surname><given-names>MC</given-names></name><name name-style="western"><surname>Dissanayake</surname><given-names>AJ</given-names></name><name name-style="western"><surname>Ekanayaka1</surname><given-names>AH</given-names></name><name name-style="western"><surname>He</surname><given-names>MQ</given-names></name><name name-style="western"><surname>Hongsanan</surname><given-names>S</given-names></name><name name-style="western"><surname>Huang</surname><given-names>SK</given-names></name><name name-style="western"><surname>Jayasiri</surname><given-names>SC</given-names></name><name name-style="western"><surname>Jayawardena</surname><given-names>RS</given-names></name><name name-style="western"><surname>Karunarathna</surname><given-names>A</given-names></name><name name-style="western"><surname>Konta</surname><given-names>S</given-names></name><name name-style="western"><surname>Kusan</surname><given-names>I</given-names></name><name name-style="western"><surname>Lee</surname><given-names>H</given-names></name><name name-style="western"><surname>Li</surname><given-names>J</given-names></name><name name-style="western"><surname>Lin</surname><given-names>CG</given-names></name><name name-style="western"><surname>Liu</surname><given-names>NG</given-names></name><name name-style="western"><surname>Lu</surname><given-names>YZ</given-names></name><name name-style="western"><surname>Luo</surname><given-names>ZL</given-names></name><name name-style="western"><surname>Manawasinghe</surname><given-names>IS</given-names></name><name name-style="western"><surname>Mapook</surname><given-names>A</given-names></name><name name-style="western"><surname>Perera</surname><given-names>RH</given-names></name><name name-style="western"><surname>Phookamsak</surname><given-names>R</given-names></name><name name-style="western"><surname>Phukhamsakda</surname><given-names>C</given-names></name><name name-style="western"><surname>Siedlecki</surname><given-names>I</given-names></name><name name-style="western"><surname>Soares</surname><given-names>AM</given-names></name><name name-style="western"><surname>Tennakoon</surname><given-names>DS</given-names></name><name name-style="western"><surname>Tian</surname><given-names>Q</given-names></name><name name-style="western"><surname>Tibpromma</surname><given-names>S</given-names></name><name name-style="western"><surname>Wanasinghe</surname><given-names>DN</given-names></name><name name-style="western"><surname>Xiao</surname><given-names>YP</given-names></name><name name-style="western"><surname>Yang</surname><given-names>J</given-names></name><name name-style="western"><surname>Zeng</surname><given-names>XY</given-names></name><name name-style="western"><surname>Abdel-Aziz</surname><given-names>FA</given-names></name><name name-style="western"><surname>Li</surname><given-names>WJ</given-names></name><name name-style="western"><surname>Senanayake</surname><given-names>IC</given-names></name><name name-style="western"><surname>Shang</surname><given-names>QJ</given-names></name><name name-style="western"><surname>Daranagama</surname><given-names>DA</given-names></name><name name-style="western"><surname>de Silva</surname><given-names>NI</given-names></name><name name-style="western"><surname>Thambugala</surname><given-names>KM</given-names></name><name name-style="western"><surname>Abdel-Wahab</surname><given-names>MA</given-names></name><name name-style="western"><surname>Bahkali</surname><given-names>AH</given-names></name><name name-style="western"><surname>Berbee</surname><given-names>ML</given-names></name><name name-style="western"><surname>Boonmee</surname><given-names>S</given-names></name><name name-style="western"><surname>Bhat</surname><given-names>DJ</given-names></name><name name-style="western"><surname>Bulgakov</surname><given-names>TS</given-names></name><name name-style="western"><surname>Buyck</surname><given-names>B</given-names></name><name name-style="western"><surname>Camporesi</surname><given-names>E</given-names></name><name name-style="western"><surname>Castaneda-Ruiz</surname><given-names>RF</given-names></name><name name-style="western"><surname>Chomnunti</surname><given-names>P</given-names></name><name name-style="western"><surname>Doilom</surname><given-names>M</given-names></name><name name-style="western"><surname>Dovana</surname><given-names>F</given-names></name><name name-style="western"><surname>Gibertoni</surname><given-names>TB</given-names></name><name name-style="western"><surname>Jadan</surname><given-names>M</given-names></name><name name-style="western"><surname>Jeewon</surname><given-names>R</given-names></name><name name-style="western"><surname>Jones</surname><given-names>EBG</given-names></name><name name-style="western"><surname>Kang</surname><given-names>JC</given-names></name><name name-style="western"><surname>Karunarathna</surname><given-names>SC</given-names></name><name name-style="western"><surname>Lim</surname><given-names>YW</given-names></name><name name-style="western"><surname>Liu</surname><given-names>JK</given-names></name><name name-style="western"><surname>Liu</surname><given-names>ZY</given-names></name><name name-style="western"><surname>Plautz</surname><given-names>Jr. HL</given-names></name><name name-style="western"><surname>Lumyong</surname><given-names>S</given-names></name><name name-style="western"><surname>Maharachchikumbura</surname><given-names>SSN</given-names></name><name name-style="western"><surname>Matocec</surname><given-names>N</given-names></name><name name-style="western"><surname>McKenzie</surname><given-names>EHC</given-names></name><name name-style="western"><surname>Mesic</surname><given-names>A</given-names></name><name name-style="western"><surname>Miller</surname><given-names>D</given-names></name><name name-style="western"><surname>Pawłowska</surname><given-names>J</given-names></name><name name-style="western"><surname>Pereira</surname><given-names>OL</given-names></name><name name-style="western"><surname>Promputtha</surname><given-names>I</given-names></name><name name-style="western"><surname>Romero</surname><given-names>AL</given-names></name><name name-style="western"><surname>Ryvarden</surname><given-names>L</given-names></name><name name-style="western"><surname>Su</surname><given-names>HY</given-names></name><name name-style="western"><surname>Suetrong</surname><given-names>S</given-names></name><name name-style="western"><surname>Tkalcec</surname><given-names>Z</given-names></name><name name-style="western"><surname>Vizzini</surname><given-names>A</given-names></name><name name-style="western"><surname>Wen</surname><given-names>TC</given-names></name><name name-style="western"><surname>Wisitrassameewong</surname><given-names>K</given-names></name><name name-style="western"><surname>Wrzosek</surname><given-names>M</given-names></name><name name-style="western"><surname>Xu</surname><given-names>JC</given-names></name><name name-style="western"><surname>Zhao</surname><given-names>Q</given-names></name><name name-style="western"><surname>Zhao</surname><given-names>RL</given-names></name><name name-style="western"><surname>Mortimer</surname><given-names>PE</given-names></name></person-group> (<year>2017</year>) <article-title>Fungal diversity notes 603–708: taxonomic and phylogenetic notes on genera and species.</article-title> <source>Fungal Diversity</source> <volume>87</volume>: <fpage>1</fpage>–<lpage>235</lpage>. <ext-link xlink:type="simple" ext-link-type="doi" xlink:href="10.1007/s13225-017-0391-3">https://doi.org/10.1007/s13225-017-0391-3</ext-link></mixed-citation></ref></ref-list></tp:taxon-treatment>
