# Supplementary material for: Identification of endophytic fungi from leaves of Pandanaceae based on their morphotypes and DNA sequence data from southern Thailand
Source: MycoKeys. 2018 Mar 28;(33):25–67. doi: 10.3897/mycokeys.33.23670 (PMC6283267; doi:10.3897/mycokeys.33.23670)
Supplement: XML Treatment for Botryosphaeriales [file mycokeys.33.23670-treatment5.xml]

<!DOCTYPE tp:taxon-treatment
  PUBLIC "-//TaxonX//DTD Taxonomic Treatment Publishing DTD v0 20100105//EN" "tax-treatment-NSO.dtd">
<tp:taxon-treatment xmlns:tp="http://www.plazi.org/taxpub"><tp:treatment-meta><kwd-group><label>Taxon classification</label><kwd><named-content xmlns:xlink="http://www.w3.org/1999/xlink" content-type="kingdom">Fungi</named-content></kwd><kwd><named-content xmlns:xlink="http://www.w3.org/1999/xlink" content-type="order">Botryosphaeriales</named-content></kwd></kwd-group><mixed-citation publication-type="journal"><person-group><name><surname>Tibpromma</surname><given-names>Saowaluck</given-names></name><name><surname>Hyde</surname><given-names>Kevin D.</given-names></name><name><surname>Bhat</surname><given-names>Jayarama D.</given-names></name><name><surname>Mortimer</surname><given-names>Peter E.</given-names></name><name><surname>Xu</surname><given-names>Jianchu</given-names></name><name><surname>Promputtha</surname><given-names>Itthayakorn</given-names></name><name><surname>Doilom</surname><given-names>Mingkwan</given-names></name><name><surname>Yang</surname><given-names>Jun-Bo</given-names></name><name><surname>Tang</surname><given-names>Alvin M. C.</given-names></name><name><surname>Karunarathna</surname><given-names>Samantha C.</given-names></name></person-group><article-title>Identification of endophytic fungi from leaves of <tp:taxon-name><tp:taxon-name-part taxon-name-part-type="family">Pandanaceae</tp:taxon-name-part></tp:taxon-name> based on their morphotypes and DNA sequence data from southern Thailand</article-title><source>MycoKeys</source><day>28</day><month>3</month><year>2018</year><volume>2018</volume><issue>33</issue><fpage>25</fpage><lpage>67</lpage><pub-id pub-id-type="doi">10.3897/mycokeys.33.23670</pub-id></mixed-citation></tp:treatment-meta><tp:nomenclature><tp:taxon-name>
              <tp:taxon-name-part taxon-name-part-type="order">Botryosphaeriales</tp:taxon-name-part>
            </tp:taxon-name><tp:taxon-authority>C.L. Schoch, Crous &amp; Shoemaker</tp:taxon-authority></tp:nomenclature><tp:treatment-sec sec-type="remarks" id="SECID0EWLBG"><title>Remarks.</title><p>The order <italic><tp:taxon-name><tp:taxon-name-part taxon-name-part-type="genus" reg="Botryosphaeriales">Botryosphaeriales</tp:taxon-name-part></tp:taxon-name></italic> was introduced by <xref ref-type="bibr" rid="B114">Schoch et al. (2006)</xref> with <tp:taxon-name><tp:taxon-name-part taxon-name-part-type="family">Botryosphaeriaceae</tp:taxon-name-part></tp:taxon-name> as the type family. <italic><tp:taxon-name><tp:taxon-name-part taxon-name-part-type="genus" reg="Botryosphaeriales">Botryosphaeriales</tp:taxon-name-part></tp:taxon-name></italic> is a diverse order with a worldwide distribution, comprising species that vary from endophytes to pathogens (<xref ref-type="bibr" rid="B122">Slippers and Wingfield 2007</xref>; <xref ref-type="bibr" rid="B102">Phillips et al. 2013</xref>; <xref ref-type="bibr" rid="B25">Chethana et al. 2016</xref>; <xref ref-type="bibr" rid="B31">Daranagama et al. 2016</xref>; <xref ref-type="bibr" rid="B34">Dissanayake et al. 2016</xref>; <xref ref-type="bibr" rid="B65">Konta et al. 2016a</xref>, <xref ref-type="bibr" rid="B66">b</xref>; <xref ref-type="bibr" rid="B72">Linaldeddu et al. 2016a</xref>, <xref ref-type="bibr" rid="B73">b</xref>, <xref ref-type="bibr" rid="B74">c</xref>; <xref ref-type="bibr" rid="B91">Manawasinghe et al. 2016</xref>; <xref ref-type="bibr" rid="B153">Zhang et al. 2017</xref>). Currently, nine families are recognised, namely, <tp:taxon-name><tp:taxon-name-part taxon-name-part-type="family">Aplosporellaceae</tp:taxon-name-part></tp:taxon-name>, <tp:taxon-name><tp:taxon-name-part taxon-name-part-type="family">Botryosphaeriaceae</tp:taxon-name-part></tp:taxon-name>, <tp:taxon-name><tp:taxon-name-part taxon-name-part-type="family">Endomelanconiopsisaceae</tp:taxon-name-part></tp:taxon-name>, <tp:taxon-name><tp:taxon-name-part taxon-name-part-type="family">Melanopsaceae</tp:taxon-name-part></tp:taxon-name>, <tp:taxon-name><tp:taxon-name-part taxon-name-part-type="family">Phyllostictaceae</tp:taxon-name-part></tp:taxon-name>, <tp:taxon-name><tp:taxon-name-part taxon-name-part-type="family">Planistromellaceae</tp:taxon-name-part></tp:taxon-name>, <tp:taxon-name><tp:taxon-name-part taxon-name-part-type="family">Pseudofusicoccumaceae</tp:taxon-name-part></tp:taxon-name>, <tp:taxon-name><tp:taxon-name-part taxon-name-part-type="family">Saccharataceae</tp:taxon-name-part></tp:taxon-name> and <tp:taxon-name><tp:taxon-name-part taxon-name-part-type="family">Septorioideaceae</tp:taxon-name-part></tp:taxon-name> <!--PageBreak--><!--PageBreak-->(<xref ref-type="bibr" rid="B114">Schoch et al. 2006</xref>; <xref ref-type="bibr" rid="B93">Minnis et al. 2012</xref>; <xref ref-type="bibr" rid="B148">Wikee et al. 2013</xref>; <xref ref-type="bibr" rid="B121">Slippers et al. 2013</xref>; <xref ref-type="bibr" rid="B150">Wyka and Broders 2016</xref>; <xref ref-type="bibr" rid="B34">Dissanayake et al. 2016</xref>; <xref ref-type="bibr" rid="B151">Yang et al. 2017</xref>). In this study, <italic><tp:taxon-name><tp:taxon-name-part taxon-name-part-type="genus" reg="Endomelanconiopsis">Endomelanconiopsis</tp:taxon-name-part> <tp:taxon-name-part taxon-name-part-type="species" reg="freycinetiae">freycinetiae</tp:taxon-name-part></tp:taxon-name></italic> is introduced as a new species and reports are provided on <italic><tp:taxon-name><tp:taxon-name-part taxon-name-part-type="genus" reg="Phyllosticta">Phyllosticta</tp:taxon-name-part> <tp:taxon-name-part taxon-name-part-type="species" reg="capitalensis">capitalensis</tp:taxon-name-part></tp:taxon-name></italic> and <italic><tp:taxon-name><tp:taxon-name-part taxon-name-part-type="genus" reg="Lasiodiplodia">Lasiodiplodia</tp:taxon-name-part> <tp:taxon-name-part taxon-name-part-type="species" reg="theobromae">theobromae</tp:taxon-name-part></tp:taxon-name></italic>.</p></tp:treatment-sec><ref-list><ref id="B114"><mixed-citation xmlns:xlink="http://www.w3.org/1999/xlink" xlink:type="simple">
          <person-group><name name-style="western"><surname>Schoch</surname><given-names>CL</given-names></name><name name-style="western"><surname>Shoemaker</surname><given-names>RA</given-names></name><name name-style="western"><surname>Seifert</surname><given-names>KA</given-names></name><name name-style="western"><surname>Hambleton</surname><given-names>S</given-names></name><name name-style="western"><surname>Spatafora</surname><given-names>JW</given-names></name><name name-style="western"><surname>Crous</surname><given-names>PW</given-names></name></person-group> (<year>2006</year>) <article-title>A multigene phylogeny of the <tp:taxon-name><tp:taxon-name-part taxon-name-part-type="class">Dothideomycetes</tp:taxon-name-part></tp:taxon-name> using four nuclear loci.</article-title> <source>Mycologia</source> <volume>98</volume>: <fpage>1041</fpage>–<lpage>1052</lpage>. <ext-link xlink:type="simple" ext-link-type="doi" xlink:href="10.1080/15572536.2006.11832632">https://doi.org/10.1080/15572536.2006.11832632</ext-link></mixed-citation></ref><ref id="B122"><mixed-citation xmlns:xlink="http://www.w3.org/1999/xlink" xlink:type="simple">
          <person-group><name name-style="western"><surname>Slippers</surname><given-names>B</given-names></name><name name-style="western"><surname>Wingfield</surname><given-names>MJ</given-names></name></person-group> (<year>2007</year>) <article-title><tp:taxon-name><tp:taxon-name-part taxon-name-part-type="family">Botryosphaeriaceae</tp:taxon-name-part></tp:taxon-name> as endophytes and latent pathogens of woody plants: diversity, ecology and impact.</article-title> <source>Fungal Biology Reviews</source> <volume>21</volume>: <fpage>90</fpage>–<lpage>106</lpage>. <ext-link xlink:type="simple" ext-link-type="doi" xlink:href="10.1016/j.fbr.2007.06.002">https://doi.org/10.1016/j.fbr.2007.06.002</ext-link></mixed-citation></ref><ref id="B102"><mixed-citation xmlns:xlink="http://www.w3.org/1999/xlink" xlink:type="simple">
          <person-group><name name-style="western"><surname>Phillips</surname><given-names>AJL</given-names></name><name name-style="western"><surname>Alves</surname><given-names>A</given-names></name><name name-style="western"><surname>Abdollahzadeh</surname><given-names>J</given-names></name><name name-style="western"><surname>Slippers</surname><given-names>B</given-names></name><name name-style="western"><surname>Wingfield</surname><given-names>MJ</given-names></name><name name-style="western"><surname>Groenewald</surname><given-names>JZ</given-names></name><name name-style="western"><surname>Crous</surname><given-names>PW</given-names></name></person-group> (<year>2013</year>) <article-title>The <tp:taxon-name><tp:taxon-name-part taxon-name-part-type="family">Botryosphaeriaceae</tp:taxon-name-part></tp:taxon-name>: genera and species known from culture.</article-title> <source>Studies in Mycology</source> <volume>76</volume>: <fpage>51</fpage>–<lpage>167</lpage>. <ext-link xlink:type="simple" ext-link-type="doi" xlink:href="10.3114/sim0021">https://doi.org/10.3114/sim0021</ext-link></mixed-citation></ref><ref id="B25"><mixed-citation xmlns:xlink="http://www.w3.org/1999/xlink" xlink:type="simple">
          <person-group><name name-style="western"><surname>Chethana</surname><given-names>KWT</given-names></name><name name-style="western"><surname>Phillips</surname><given-names>AJL</given-names></name><name name-style="western"><surname>Zhang</surname><given-names>W</given-names></name><name name-style="western"><surname>Chen</surname><given-names>Z</given-names></name><name name-style="western"><surname>Hao</surname><given-names>YY</given-names></name><name name-style="western"><surname>Hyde</surname><given-names>KD</given-names></name><name name-style="western"><surname>Li</surname><given-names>XH</given-names></name><name name-style="western"><surname>Yan</surname><given-names>JY</given-names></name></person-group> (<year>2016</year>) Mycosphere Essays 5: Is it important to name species of <tp:taxon-name><tp:taxon-name-part taxon-name-part-type="family">Botryosphaeriaceae</tp:taxon-name-part></tp:taxon-name>? Mycosphere 7: 870–882. <ext-link xlink:type="simple" ext-link-type="doi" xlink:href="10.5943/mycosphere/si/1b/3">https://doi.org/10.5943/mycosphere/si/1b/3</ext-link></mixed-citation></ref><ref id="B31"><mixed-citation xmlns:xlink="http://www.w3.org/1999/xlink" xlink:type="simple">
          <person-group><name name-style="western"><surname>Daranagama</surname><given-names>DA</given-names></name><name name-style="western"><surname>Thambugala</surname><given-names>KM</given-names></name><name name-style="western"><surname>Campino</surname><given-names>B</given-names></name><name name-style="western"><surname>Alves</surname><given-names>A</given-names></name><name name-style="western"><surname>Bulgakov</surname><given-names>TS</given-names></name><name name-style="western"><surname>Phillips</surname><given-names>AJL</given-names></name><name name-style="western"><surname>Liu</surname><given-names>XZ</given-names></name><name name-style="western"><surname>Hyde</surname><given-names>KD</given-names></name></person-group> (<year>2016</year>) <article-title><italic><tp:taxon-name><tp:taxon-name-part taxon-name-part-type="genus">Phaeobotryon</tp:taxon-name-part> <tp:taxon-name-part taxon-name-part-type="species">negundinis</tp:taxon-name-part></tp:taxon-name></italic> sp. nov. (<italic><tp:taxon-name><tp:taxon-name-part taxon-name-part-type="genus">Botryosphaeriales</tp:taxon-name-part></tp:taxon-name></italic>) from Russia.</article-title> <source>Mycosphere</source> <volume>7</volume>: <fpage>933</fpage>–<lpage>941</lpage>. <ext-link xlink:type="simple" ext-link-type="doi" xlink:href="10.5943/mycosphere/si/1b/2">https://doi.org/10.5943/mycosphere/si/1b/2</ext-link></mixed-citation></ref><ref id="B34"><mixed-citation xmlns:xlink="http://www.w3.org/1999/xlink" xlink:type="simple">
          <person-group><name name-style="western"><surname>Dissanayake</surname><given-names>AJ</given-names></name><name name-style="western"><surname>Phillips</surname><given-names>AJL</given-names></name><name name-style="western"><surname>Li</surname><given-names>XH</given-names></name><name name-style="western"><surname>Hyde</surname><given-names>KD</given-names></name></person-group> (<year>2016</year>) <article-title><tp:taxon-name><tp:taxon-name-part taxon-name-part-type="family">Botryosphaeriaceae</tp:taxon-name-part></tp:taxon-name>: Current status of genera and species.</article-title> <source>Mycosphere</source> <volume>7</volume>: <fpage>1001</fpage>–<lpage>1073</lpage>. <ext-link xlink:type="simple" ext-link-type="doi" xlink:href="10.5943/mycosphere/si/1b/13">https://doi.org/10.5943/mycosphere/si/1b/13</ext-link></mixed-citation></ref><ref id="B65"><mixed-citation xmlns:xlink="http://www.w3.org/1999/xlink" xlink:type="simple">
          <person-group><name name-style="western"><surname>Konta</surname><given-names>S</given-names></name><name name-style="western"><surname>Phillips</surname><given-names>AJL</given-names></name><name name-style="western"><surname>Bahkali</surname><given-names>AH</given-names></name><name name-style="western"><surname>Jones</surname><given-names>EBG</given-names></name><name name-style="western"><surname>Eungwanichayapant</surname><given-names>DP</given-names></name><name name-style="western"><surname>Hyde</surname><given-names>KD</given-names></name><name name-style="western"><surname>Boonmee</surname><given-names>S</given-names></name></person-group> (<year>2016a</year>) <article-title><tp:taxon-name><tp:taxon-name-part taxon-name-part-type="family">Botryosphaeriaceae</tp:taxon-name-part></tp:taxon-name> from palms in Thailand- <italic><tp:taxon-name><tp:taxon-name-part taxon-name-part-type="genus">Barriopsis</tp:taxon-name-part> <tp:taxon-name-part taxon-name-part-type="species">archontophoenicis</tp:taxon-name-part></tp:taxon-name></italic> sp. nov, from <italic><tp:taxon-name><tp:taxon-name-part taxon-name-part-type="genus">Archontophoenix</tp:taxon-name-part> <tp:taxon-name-part taxon-name-part-type="species">alexandrae</tp:taxon-name-part></tp:taxon-name></italic>.</article-title> <source>Mycosphere</source> <volume>7</volume>: <fpage>921</fpage>–<lpage>932</lpage>. <ext-link xlink:type="simple" ext-link-type="doi" xlink:href="10.5943/mycosphere/si/1b/1">https://doi.org/10.5943/mycosphere/si/1b/1</ext-link></mixed-citation></ref><ref id="B66"><mixed-citation xmlns:xlink="http://www.w3.org/1999/xlink" xlink:type="simple">
          <person-group><name name-style="western"><surname>Konta</surname><given-names>S</given-names></name><name name-style="western"><surname>Hongsanan</surname><given-names>S</given-names></name><name name-style="western"><surname>Phillips</surname><given-names>AJ</given-names></name><name name-style="western"><surname>Jones</surname><given-names>EBG</given-names></name><name name-style="western"><surname>Boonmee</surname><given-names>S</given-names></name><name name-style="western"><surname>Hyde</surname><given-names>KD</given-names></name></person-group> (<year>2016b</year>) <article-title><tp:taxon-name><tp:taxon-name-part taxon-name-part-type="family">Botryosphaeriaceae</tp:taxon-name-part></tp:taxon-name> from palms in Thailand II-two new species of <italic><tp:taxon-name><tp:taxon-name-part taxon-name-part-type="genus">Neodeightonia</tp:taxon-name-part></tp:taxon-name></italic>, <italic><tp:taxon-name><tp:taxon-name-part taxon-name-part-type="genus">N.</tp:taxon-name-part> <tp:taxon-name-part taxon-name-part-type="species">rattanica</tp:taxon-name-part></tp:taxon-name></italic> and <italic><tp:taxon-name><tp:taxon-name-part taxon-name-part-type="genus">N.</tp:taxon-name-part> <tp:taxon-name-part taxon-name-part-type="species">rattanicola</tp:taxon-name-part></tp:taxon-name></italic> from <italic><tp:taxon-name><tp:taxon-name-part taxon-name-part-type="genus">Calamus</tp:taxon-name-part></tp:taxon-name></italic> (rattan palm).</article-title> <source>Mycosphere</source> <volume>7</volume>: <fpage>950</fpage>–<lpage>961</lpage>. <ext-link xlink:type="simple" ext-link-type="doi" xlink:href="10.5943/mycosphere/si/1b/6">https://doi.org/10.5943/mycosphere/si/1b/6</ext-link></mixed-citation></ref><ref id="B72"><mixed-citation xmlns:xlink="http://www.w3.org/1999/xlink" xlink:type="simple">
          <person-group><name name-style="western"><surname>Linaldeddu</surname><given-names>BT</given-names></name><name name-style="western"><surname>Deidda</surname><given-names>A</given-names></name><name name-style="western"><surname>Scanu</surname><given-names>B</given-names></name><name name-style="western"><surname>Franceschini</surname><given-names>A</given-names></name><name name-style="western"><surname>Alves</surname><given-names>A</given-names></name><name name-style="western"><surname>Abdollahzadeh</surname><given-names>J</given-names></name><name name-style="western"><surname>Phillips</surname><given-names>AJL</given-names></name></person-group> (<year>2016a</year>) <article-title>Phylogeny, morphology and pathogenicity of <tp:taxon-name><tp:taxon-name-part taxon-name-part-type="family">Botryosphaeriaceae</tp:taxon-name-part></tp:taxon-name>, <italic><tp:taxon-name><tp:taxon-name-part taxon-name-part-type="genus">Diatrypaceae</tp:taxon-name-part></tp:taxon-name></italic> and <italic><tp:taxon-name><tp:taxon-name-part taxon-name-part-type="genus">Gnomoniaceae</tp:taxon-name-part></tp:taxon-name></italic> associated with branch diseases of hazelnut in Sardinia (Italy).</article-title> <source>European Journal of Plant Pathology</source> <volume>146</volume>: <fpage>259</fpage>–<lpage>279</lpage>. <ext-link xlink:type="simple" ext-link-type="doi" xlink:href="10.1007/s10658-016-0912-z">https://doi.org/10.1007/s10658-016-0912-z</ext-link></mixed-citation></ref><ref id="B73"><mixed-citation xmlns:xlink="http://www.w3.org/1999/xlink" xlink:type="simple">
          <person-group><name name-style="western"><surname>Linaldeddu</surname><given-names>BT</given-names></name><name name-style="western"><surname>Alves</surname><given-names>A</given-names></name><name name-style="western"><surname>Phillips</surname><given-names>AJL</given-names></name></person-group> (<year>2016b</year>) <article-title><italic><tp:taxon-name><tp:taxon-name-part taxon-name-part-type="genus">Sardiniella</tp:taxon-name-part> <tp:taxon-name-part taxon-name-part-type="species">urbana</tp:taxon-name-part></tp:taxon-name></italic> gen. et sp. nov., a new member of the <tp:taxon-name><tp:taxon-name-part taxon-name-part-type="family">Botryosphaeriaceae</tp:taxon-name-part></tp:taxon-name> isolated from declining <italic><tp:taxon-name><tp:taxon-name-part taxon-name-part-type="genus">Celtis</tp:taxon-name-part> <tp:taxon-name-part taxon-name-part-type="species">australis</tp:taxon-name-part></tp:taxon-name></italic> trees in Sardinian streetscapes.</article-title> <source>Mycosphere</source> <volume>7</volume>: <fpage>893</fpage>–<lpage>905</lpage>. <ext-link xlink:type="simple" ext-link-type="doi" xlink:href="10.5943/mycosphere/si/1b/5">https://doi.org/10.5943/mycosphere/si/1b/5</ext-link></mixed-citation></ref><ref id="B74"><mixed-citation xmlns:xlink="http://www.w3.org/1999/xlink" xlink:type="simple">
          <person-group><name name-style="western"><surname>Linaldeddu</surname><given-names>BT</given-names></name><name name-style="western"><surname>Maddau</surname><given-names>L</given-names></name><name name-style="western"><surname>Franceschini</surname><given-names>A</given-names></name><name name-style="western"><surname>Alves</surname><given-names>A</given-names></name><name name-style="western"><surname>Phillips</surname><given-names>AJL</given-names></name></person-group> (<year>2016c</year>) <article-title><tp:taxon-name><tp:taxon-name-part taxon-name-part-type="family">Botryosphaeriaceae</tp:taxon-name-part></tp:taxon-name> species associated with lentisk dieback in Italy and description of <italic><tp:taxon-name><tp:taxon-name-part taxon-name-part-type="genus">Diplodia</tp:taxon-name-part> <tp:taxon-name-part taxon-name-part-type="species">insularis</tp:taxon-name-part></tp:taxon-name></italic> sp. nov.</article-title> <source>Mycosphere</source> <volume>7</volume>: <fpage>962</fpage>–<lpage>977</lpage>. <ext-link xlink:type="simple" ext-link-type="doi" xlink:href="10.5943/mycosphere/si/1b/8">https://doi.org/10.5943/mycosphere/si/1b/8</ext-link></mixed-citation></ref><ref id="B91"><mixed-citation xmlns:xlink="http://www.w3.org/1999/xlink" xlink:type="simple">
          <person-group><name name-style="western"><surname>Manawasinghe</surname><given-names>IS</given-names></name><name name-style="western"><surname>Phillips</surname><given-names>AJL</given-names></name><name name-style="western"><surname>Hyde</surname><given-names>KD</given-names></name><name name-style="western"><surname>Chethana</surname><given-names>KWT</given-names></name><name name-style="western"><surname>Zhang</surname><given-names>W</given-names></name><name name-style="western"><surname>Zhao</surname><given-names>WS</given-names></name><name name-style="western"><surname>Yan</surname><given-names>JY</given-names></name><name name-style="western"><surname>Li</surname><given-names>XH</given-names></name></person-group> (<year>2016</year>) <article-title>Mycosphere Essays 14: Assessing the aggressiveness of plant pathogenic <tp:taxon-name><tp:taxon-name-part taxon-name-part-type="family">Botryosphaeriaceae</tp:taxon-name-part></tp:taxon-name>.</article-title> <source>Mycosphere</source> <volume>7</volume>: <fpage>883</fpage>–<lpage>892</lpage>. <ext-link xlink:type="simple" ext-link-type="doi" xlink:href="10.5943/mycosphere/si/1b/7">https://doi.org/10.5943/mycosphere/si/1b/7</ext-link></mixed-citation></ref><ref id="B153"><mixed-citation xmlns:xlink="http://www.w3.org/1999/xlink" xlink:type="simple">
          <person-group><name name-style="western"><surname>Zhang</surname><given-names>M</given-names></name><name name-style="western"><surname>He</surname><given-names>W</given-names></name><name name-style="western"><surname>Wu</surname><given-names>JR</given-names></name><name name-style="western"><surname>Zhang</surname><given-names>Y</given-names></name></person-group> (<year>2017</year>) <article-title>Two new species of <italic><tp:taxon-name><tp:taxon-name-part taxon-name-part-type="genus">Spencermartinsia</tp:taxon-name-part></tp:taxon-name></italic> (<tp:taxon-name><tp:taxon-name-part taxon-name-part-type="family">Botryosphaeriaceae</tp:taxon-name-part></tp:taxon-name>, <italic><tp:taxon-name><tp:taxon-name-part taxon-name-part-type="genus">Botryosphaeriales</tp:taxon-name-part></tp:taxon-name></italic>) from China.</article-title> <source>Mycosphere</source> <volume>7</volume>: <fpage>942</fpage>–<lpage>949</lpage>.</mixed-citation></ref><ref id="B93"><mixed-citation xmlns:xlink="http://www.w3.org/1999/xlink" xlink:type="simple">
          <person-group><name name-style="western"><surname>Minnis</surname><given-names>AM</given-names></name><name name-style="western"><surname>Kennedy</surname><given-names>AH</given-names></name><name name-style="western"><surname>Grenier</surname><given-names>DB</given-names></name><name name-style="western"><surname>Palm</surname><given-names>ME</given-names></name><name name-style="western"><surname>Rossman</surname><given-names>AY</given-names></name></person-group> (<year>2012</year>) <article-title>Phylogeny and taxonomic revision of the <italic><tp:taxon-name><tp:taxon-name-part taxon-name-part-type="family">Planistromellaceae</tp:taxon-name-part></tp:taxon-name></italic> including its coelomycetous anamorphs: contributions towards a monograph of the genus <italic><tp:taxon-name><tp:taxon-name-part taxon-name-part-type="genus">Kellermania</tp:taxon-name-part></tp:taxon-name></italic>.</article-title> <source>Persoonia</source> <volume>29</volume>: <fpage>11</fpage>–<lpage>28</lpage>. <ext-link xlink:type="simple" ext-link-type="doi" xlink:href="10.3767/003158512X658766">http://dx.doi.org/10.3767/003158512X658766</ext-link></mixed-citation></ref><ref id="B148"><mixed-citation xmlns:xlink="http://www.w3.org/1999/xlink" xlink:type="simple">
          <person-group><name name-style="western"><surname>Wikee</surname><given-names>S</given-names></name><name name-style="western"><surname>Lombard</surname><given-names>L</given-names></name><name name-style="western"><surname>Nakashima</surname><given-names>C</given-names></name><name name-style="western"><surname>Motohashi</surname><given-names>K</given-names></name><name name-style="western"><surname>Chukeatirote</surname><given-names>E</given-names></name><name name-style="western"><surname>Cheewangkoon</surname><given-names>R</given-names></name><name name-style="western"><surname>McKenzie</surname><given-names>EHC</given-names></name><name name-style="western"><surname>Hyde</surname><given-names>KD</given-names></name><name name-style="western"><surname>Crous</surname><given-names>PW</given-names></name></person-group> (<year>2013</year>) <article-title>A phylogenetic re-evaluation of <tp:taxon-name><tp:taxon-name-part taxon-name-part-type="genus">Phyllosticta</tp:taxon-name-part> (<tp:taxon-name-part taxon-name-part-type="subgenus">Botryosphaeriales</tp:taxon-name-part>)</tp:taxon-name>.</article-title> <source>Studies in Mycology</source> <volume>76</volume>: <fpage>1</fpage>–<lpage>29</lpage>. <ext-link xlink:type="simple" ext-link-type="doi" xlink:href="10.3114/sim0019">https://doi.org/10.3114/sim0019</ext-link></mixed-citation></ref><ref id="B121"><mixed-citation xmlns:xlink="http://www.w3.org/1999/xlink" xlink:type="simple">
          <person-group><name name-style="western"><surname>Slippers</surname><given-names>B</given-names></name><name name-style="western"><surname>Boissin</surname><given-names>E</given-names></name><name name-style="western"><surname>Phillips</surname><given-names>AJL</given-names></name><name name-style="western"><surname>Groenewald</surname><given-names>JZ</given-names></name><name name-style="western"><surname>Lombard</surname><given-names>L</given-names></name><name name-style="western"><surname>Wingfield</surname><given-names>MJ</given-names></name><name name-style="western"><surname>Postma</surname><given-names>A</given-names></name><name name-style="western"><surname>Burgess</surname><given-names>T</given-names></name><name name-style="western"><surname>Crous</surname><given-names>PW</given-names></name></person-group> (<year>2013</year>) <article-title>Phylogenetic lineages in the <italic><tp:taxon-name><tp:taxon-name-part taxon-name-part-type="genus">Botryosphaeriales</tp:taxon-name-part></tp:taxon-name></italic>: a systematic and evolutionary framework.</article-title> <source>Studies in Mycology</source> <volume>76</volume>: <fpage>31</fpage>–<lpage>49</lpage>. <ext-link xlink:type="simple" ext-link-type="doi" xlink:href="10.3114/sim0020">https://doi.org/10.3114/sim0020</ext-link></mixed-citation></ref><ref id="B150"><mixed-citation xmlns:xlink="http://www.w3.org/1999/xlink" xlink:type="simple">
          <person-group><name name-style="western"><surname>Wyka</surname><given-names>SA</given-names></name><name name-style="western"><surname>Broders</surname><given-names>KD</given-names></name></person-group> (<year>2016</year>) <article-title>The new family <tp:taxon-name><tp:taxon-name-part taxon-name-part-type="family">Septorioideaceae</tp:taxon-name-part></tp:taxon-name>, within the <italic><tp:taxon-name><tp:taxon-name-part taxon-name-part-type="genus">Botryosphaeriales</tp:taxon-name-part></tp:taxon-name></italic> and <italic><tp:taxon-name><tp:taxon-name-part taxon-name-part-type="genus">Septorioides</tp:taxon-name-part> <tp:taxon-name-part taxon-name-part-type="species">strobi</tp:taxon-name-part></tp:taxon-name></italic> as a new species associated with needle defoliation of <italic><tp:taxon-name><tp:taxon-name-part taxon-name-part-type="genus">Pinus</tp:taxon-name-part> <tp:taxon-name-part taxon-name-part-type="species">strobus</tp:taxon-name-part></tp:taxon-name></italic> in the United States.</article-title> <source>Fungal Biology</source> <volume>120</volume>: <fpage>1030</fpage>–<lpage>1040</lpage>. <ext-link xlink:type="simple" ext-link-type="doi" xlink:href="10.1016/j.funbio.2016.04.005">https://doi.org/10.1016/j.funbio.2016.04.005</ext-link></mixed-citation></ref><ref id="B151"><mixed-citation xmlns:xlink="http://www.w3.org/1999/xlink" xlink:type="simple">
          <person-group><name name-style="western"><surname>Yang</surname><given-names>T</given-names></name><name name-style="western"><surname>Groenewald</surname><given-names>JZ</given-names></name><name name-style="western"><surname>Cheewangkoon</surname><given-names>R</given-names></name><name name-style="western"><surname>Jami</surname><given-names>F</given-names></name><name name-style="western"><surname>Abdollahzadeh</surname><given-names>J</given-names></name><name name-style="western"><surname>Lombard</surname><given-names>L</given-names></name><name name-style="western"><surname>Crous</surname><given-names>PW</given-names></name></person-group> (<year>2017</year>) <article-title>Families, genera and species of <italic><tp:taxon-name><tp:taxon-name-part taxon-name-part-type="genus">Botryosphaeriales</tp:taxon-name-part></tp:taxon-name></italic>.</article-title> <source>Fungal Biology</source> <volume>121</volume>: <fpage>322</fpage>–<lpage>346</lpage>. <ext-link xlink:type="simple" ext-link-type="doi" xlink:href="10.1016/j.funbio.2016.11.001">https://doi.org/10.1016/j.funbio.2016.11.001</ext-link></mixed-citation></ref></ref-list></tp:taxon-treatment>
