# Supplementary material for: Identification of endophytic fungi from leaves of Pandanaceae based on their morphotypes and DNA sequence data from southern Thailand
Source: MycoKeys. 2018 Mar 28;(33):25–67. doi: 10.3897/mycokeys.33.23670 (PMC6283267; doi:10.3897/mycokeys.33.23670)
Supplement: XML Treatment for Endomelanconiopsis freycinetiae [file mycokeys.33.23670-treatment6.xml]

<!DOCTYPE tp:taxon-treatment
  PUBLIC "-//TaxonX//DTD Taxonomic Treatment Publishing DTD v0 20100105//EN" "tax-treatment-NSO.dtd">
<tp:taxon-treatment xmlns:tp="http://www.plazi.org/taxpub"><tp:treatment-meta><kwd-group><label>Taxon classification</label><kwd><named-content xmlns:xlink="http://www.w3.org/1999/xlink" content-type="kingdom">Fungi</named-content></kwd><kwd><named-content xmlns:xlink="http://www.w3.org/1999/xlink" content-type="order">Botryosphaeriales</named-content></kwd><kwd><named-content xmlns:xlink="http://www.w3.org/1999/xlink" content-type="family">Botryosphaeriaceae</named-content></kwd></kwd-group><mixed-citation publication-type="journal"><person-group><name><surname>Tibpromma</surname><given-names>Saowaluck</given-names></name><name><surname>Hyde</surname><given-names>Kevin D.</given-names></name><name><surname>Bhat</surname><given-names>Jayarama D.</given-names></name><name><surname>Mortimer</surname><given-names>Peter E.</given-names></name><name><surname>Xu</surname><given-names>Jianchu</given-names></name><name><surname>Promputtha</surname><given-names>Itthayakorn</given-names></name><name><surname>Doilom</surname><given-names>Mingkwan</given-names></name><name><surname>Yang</surname><given-names>Jun-Bo</given-names></name><name><surname>Tang</surname><given-names>Alvin M. C.</given-names></name><name><surname>Karunarathna</surname><given-names>Samantha C.</given-names></name></person-group><article-title>Identification of endophytic fungi from leaves of <tp:taxon-name><tp:taxon-name-part taxon-name-part-type="family">Pandanaceae</tp:taxon-name-part></tp:taxon-name> based on their morphotypes and DNA sequence data from southern Thailand</article-title><source>MycoKeys</source><day>28</day><month>3</month><year>2018</year><volume>2018</volume><issue>33</issue><fpage>25</fpage><lpage>67</lpage><pub-id pub-id-type="doi">10.3897/mycokeys.33.23670</pub-id></mixed-citation></tp:treatment-meta><tp:nomenclature><tp:taxon-name>
              <tp:taxon-name-part taxon-name-part-type="genus" reg="Endomelanconiopsis">Endomelanconiopsis</tp:taxon-name-part>
              <tp:taxon-name-part taxon-name-part-type="species" reg="freycinetiae">freycinetiae</tp:taxon-name-part>
              <!-- edit1, remove leading space --><object-id xmlns:xlink="http://www.w3.org/1999/xlink" content-type="mycobank" xlink:type="simple">MB823837</object-id>
            </tp:taxon-name><tp:taxon-authority>Tibpromma &amp; K.D. Hyde</tp:taxon-authority><tp:taxon-status xmlns:xlink="http://www.w3.org/1999/xlink" xlink:type="simple">sp. nov.</tp:taxon-status><xref ref-type="fig" rid="F6">Figure 6</xref><!--PageBreak--></tp:nomenclature><tp:treatment-sec sec-type="etymology" id="SECID0E3SBG"><title>Etymology.</title><p>name referring to the host genus on which the fungus was found (<italic><tp:taxon-name><tp:taxon-name-part taxon-name-part-type="genus" reg="Freycinetia">Freycinetia</tp:taxon-name-part></tp:taxon-name></italic>).</p></tp:treatment-sec><tp:treatment-sec sec-type="Holotype" id="SECID0EJTBG"><title>Holotype.</title><p>
              <named-content xmlns:xlink="http://www.w3.org/1999/xlink" content-type="dwc:institutional_code" xlink:type="simple">MFLU</named-content> 18-0002</p></tp:treatment-sec><tp:treatment-sec sec-type="description" id="SECID0EUTBG"><title>Culture characteristics.</title><p>
              <tp:taxon-name><tp:taxon-name-part taxon-name-part-type="genus" reg="Colonies">Colonies</tp:taxon-name-part></tp:taxon-name> on <abbrev xmlns:xlink="http://www.w3.org/1999/xlink" xlink:title="Potato Dextrose Agar" id="ABBRID0EAUBG" xlink:type="simple">PDA</abbrev> (Figure <xref ref-type="fig" rid="F2">2</xref>, FE41), superficial, initially white-grey with flat mycelium on media with dark centre, later becoming dark olivaceous with circular rings and flossy at the margin; reverse dark olivaceous. Generative hyphae simple-septate, branched, sub-hyaline to brown, cylindrical, guttulate, thick-walled. Not sporulating in culture (Figure <xref ref-type="fig" rid="F6">6</xref>).</p></tp:treatment-sec><tp:treatment-sec sec-type="material" id="SECID0EMUBG"><title>Material examined.</title><p>THAILAND, Ranong, Muang, on healthy leaves of <italic><tp:taxon-name><tp:taxon-name-part taxon-name-part-type="genus" reg="Freycinetia">Freycinetia</tp:taxon-name-part></tp:taxon-name></italic> sp. (<tp:taxon-name><tp:taxon-name-part taxon-name-part-type="family">Pandanaceae</tp:taxon-name-part></tp:taxon-name>), 3 December 2016, S. Tibpromma FE41 (<named-content xmlns:xlink="http://www.w3.org/1999/xlink" content-type="dwc:institutional_code" xlink:type="simple">MFLU</named-content> 18-0002, holotype); HKAS100853, paratype, ex-type living cultures, <named-content xmlns:xlink="http://www.w3.org/1999/xlink" content-type="dwc:institutional_code" xlink:type="simple">MFLUCC</named-content> 17-0547 = KUMCC 17-0292.</p></tp:treatment-sec><tp:treatment-sec sec-type="GenBank numbers" id="SECID0EIVBG"><title>GenBank numbers.</title><p>
              <abbrev xmlns:xlink="http://www.w3.org/1999/xlink" xlink:title="Internal Transcribed Spacers" id="ABBRID0EOVBG" xlink:type="simple">ITS</abbrev>=<ext-link xmlns:xlink="http://www.w3.org/1999/xlink" ext-link-type="gen" xlink:href="MG646955" xlink:type="simple">MG646955</ext-link>, <abbrev xmlns:xlink="http://www.w3.org/1999/xlink" xlink:title="28S ribosomal RNA" id="ABBRID0ESVBG" xlink:type="simple">LSU</abbrev>=<ext-link xmlns:xlink="http://www.w3.org/1999/xlink" ext-link-type="gen" xlink:href="MG646948" xlink:type="simple">MG646948</ext-link>, <abbrev xmlns:xlink="http://www.w3.org/1999/xlink" xlink:title="Translation Elongation Factor 1-alpha" id="ABBRID0EWVBG" xlink:type="simple">TEF1</abbrev>=<ext-link xmlns:xlink="http://www.w3.org/1999/xlink" ext-link-type="gen" xlink:href="MG646983" xlink:type="simple">MG646983</ext-link>, β-tubulin=<ext-link xmlns:xlink="http://www.w3.org/1999/xlink" ext-link-type="gen" xlink:href="MG646924" xlink:type="simple">MG646924</ext-link>.</p></tp:treatment-sec><tp:treatment-sec sec-type="notes" id="SECID0E1VBG"><title>Notes.</title><p>
              <italic><tp:taxon-name><tp:taxon-name-part taxon-name-part-type="genus" reg="Endomelanconiopsis">Endomelanconiopsis</tp:taxon-name-part> <tp:taxon-name-part taxon-name-part-type="species" reg="freycinetiae">freycinetiae</tp:taxon-name-part></tp:taxon-name></italic> is closely related to the endophytic fungus <italic><tp:taxon-name><tp:taxon-name-part taxon-name-part-type="genus" reg="Endomelanconiopsis">En.</tp:taxon-name-part> <tp:taxon-name-part taxon-name-part-type="species" reg="endophytica">endophytica</tp:taxon-name-part></tp:taxon-name></italic>. Therefore, the culture characteristics of these two taxa were compared and it was found that, in <italic><tp:taxon-name><tp:taxon-name-part taxon-name-part-type="genus" reg="Endomelanconiopsis">En.</tp:taxon-name-part> <tp:taxon-name-part taxon-name-part-type="species" reg="endophytica">endophytica</tp:taxon-name-part></tp:taxon-name></italic>, at first the hyphae are colourless, immersed, later becoming olivaceous in the centre with irregular concentric rings; aerial mycelia are dark olivaceous or grey when dense; shiny black when the aerial mycelia are loose (<xref ref-type="bibr" rid="B111">Rojas et al. 2008</xref>) whereas aerial mycelia of <italic><tp:taxon-name><tp:taxon-name-part taxon-name-part-type="genus" reg="Endomelanconiopsis">En.</tp:taxon-name-part> <tp:taxon-name-part taxon-name-part-type="species" reg="freycinetiae">freycinetiae</tp:taxon-name-part></tp:taxon-name></italic> has dark olivaceous, circular rings and flossy surface (Figure <xref ref-type="fig" rid="F2">2</xref>, FE41). Nucleotide base pairs of <abbrev xmlns:xlink="http://www.w3.org/1999/xlink" xlink:title="Internal Transcribed Spacers" id="ABBRID0EUXBG" xlink:type="simple">ITS</abbrev> and <abbrev xmlns:xlink="http://www.w3.org/1999/xlink" xlink:title="Translation Elongation Factor 1-alpha" id="ABBRID0EYXBG" xlink:type="simple">TEF1</abbrev> were also compared and it was found that there are differences (<abbrev xmlns:xlink="http://www.w3.org/1999/xlink" xlink:title="Internal Transcribed Spacers" id="ABBRID0E3XBG" xlink:type="simple">ITS</abbrev> 3 bp, <abbrev xmlns:xlink="http://www.w3.org/1999/xlink" xlink:title="Translation Elongation Factor 1-alpha" id="ABBRID0EAYBG" xlink:type="simple">TEF1</abbrev> 8 bp).</p></tp:treatment-sec><tp:treatment-sec><!--Section generated to contain objects referenced in tp:taxon-treatment.--><fig id="F6" position="float" orientation="portrait"><label>Figure 6.</label><caption><p>
                  <italic><tp:taxon-name><tp:taxon-name-part taxon-name-part-type="genus" reg="Endomelanconiopsis">Endomelanconiopsis</tp:taxon-name-part> <tp:taxon-name-part taxon-name-part-type="species" reg="freycinetiae">freycinetiae</tp:taxon-name-part></tp:taxon-name></italic> (<named-content xmlns:xlink="http://www.w3.org/1999/xlink" content-type="dwc:institutional_code" xlink:type="simple">MFLU</named-content> 18-0002, holotype). <bold>a–d</bold> Mycelia masses. Scale bars: 20 μm (<bold>a–c</bold>), 10 μm (<bold>d</bold>).</p></caption><graphic xmlns:xlink="http://www.w3.org/1999/xlink" xlink:href="mycokeys-33-025-g006.jpg" position="float" orientation="portrait" xlink:type="simple" id="oo_193797.jpg"/></fig><fig id="F2" position="float" orientation="portrait"><label>Figure 2.</label><caption><p>All cultures from this study are grown on <abbrev xmlns:xlink="http://www.w3.org/1999/xlink" xlink:title="Potato Dextrose Agar" id="ABBRID0EJABG" xlink:type="simple">PDA</abbrev> at room temperature after 7 days (original codes are written at the bottom of each picture).</p></caption><graphic xmlns:xlink="http://www.w3.org/1999/xlink" xlink:href="mycokeys-33-025-g002.jpg" position="float" orientation="portrait" xlink:type="simple" id="oo_193793.jpg"/></fig></tp:treatment-sec><ref-list><ref id="B111"><mixed-citation xmlns:xlink="http://www.w3.org/1999/xlink" xlink:type="simple">
          <person-group><name name-style="western"><surname>Rojas</surname><given-names>EI</given-names></name><name name-style="western"><surname>Herre</surname><given-names>EA</given-names></name><name name-style="western"><surname>Mejia</surname><given-names>LC</given-names></name><name name-style="western"><surname>Arnold</surname><given-names>AE</given-names></name><name name-style="western"><surname>Chaverri</surname><given-names>P</given-names></name><name name-style="western"><surname>Samuels</surname><given-names>GJ</given-names></name></person-group> (<year>2008</year>) <article-title><italic><tp:taxon-name><tp:taxon-name-part taxon-name-part-type="genus">Endomelanconiopsis</tp:taxon-name-part></tp:taxon-name></italic>, a new anamorph genus in the <tp:taxon-name><tp:taxon-name-part taxon-name-part-type="family">Botryosphaeriaceae</tp:taxon-name-part></tp:taxon-name>.</article-title> <source>Mycologia</source> <volume>100</volume>: <fpage>760</fpage>–<lpage>775</lpage>. <ext-link xlink:type="simple" ext-link-type="doi" xlink:href="10.3852/07-207">https://doi.org/10.3852/07-207</ext-link></mixed-citation></ref></ref-list></tp:taxon-treatment>
