# Supplementary material for: Identification of endophytic fungi from leaves of Pandanaceae based on their morphotypes and DNA sequence data from southern Thailand
Source: MycoKeys. 2018 Mar 28;(33):25–67. doi: 10.3897/mycokeys.33.23670 (PMC6283267; doi:10.3897/mycokeys.33.23670)
Supplement: XML Treatment for Phyllosticta capitalensis [file mycokeys.33.23670-treatment7.xml]

<!DOCTYPE tp:taxon-treatment
  PUBLIC "-//TaxonX//DTD Taxonomic Treatment Publishing DTD v0 20100105//EN" "tax-treatment-NSO.dtd">
<tp:taxon-treatment xmlns:tp="http://www.plazi.org/taxpub"><tp:treatment-meta><kwd-group><label>Taxon classification</label><kwd><named-content xmlns:xlink="http://www.w3.org/1999/xlink" content-type="kingdom">Fungi</named-content></kwd><kwd><named-content xmlns:xlink="http://www.w3.org/1999/xlink" content-type="order">Botryosphaeriales</named-content></kwd><kwd><named-content xmlns:xlink="http://www.w3.org/1999/xlink" content-type="family">Phyllostictaceae</named-content></kwd></kwd-group><mixed-citation publication-type="journal"><person-group><name><surname>Tibpromma</surname><given-names>Saowaluck</given-names></name><name><surname>Hyde</surname><given-names>Kevin D.</given-names></name><name><surname>Bhat</surname><given-names>Jayarama D.</given-names></name><name><surname>Mortimer</surname><given-names>Peter E.</given-names></name><name><surname>Xu</surname><given-names>Jianchu</given-names></name><name><surname>Promputtha</surname><given-names>Itthayakorn</given-names></name><name><surname>Doilom</surname><given-names>Mingkwan</given-names></name><name><surname>Yang</surname><given-names>Jun-Bo</given-names></name><name><surname>Tang</surname><given-names>Alvin M. C.</given-names></name><name><surname>Karunarathna</surname><given-names>Samantha C.</given-names></name></person-group><article-title>Identification of endophytic fungi from leaves of <tp:taxon-name><tp:taxon-name-part taxon-name-part-type="family">Pandanaceae</tp:taxon-name-part></tp:taxon-name> based on their morphotypes and DNA sequence data from southern Thailand</article-title><source>MycoKeys</source><day>28</day><month>3</month><year>2018</year><volume>2018</volume><issue>33</issue><fpage>25</fpage><lpage>67</lpage><pub-id pub-id-type="doi">10.3897/mycokeys.33.23670</pub-id></mixed-citation></tp:treatment-meta><tp:nomenclature><tp:taxon-name>
              <tp:taxon-name-part taxon-name-part-type="genus" reg="Phyllosticta">Phyllosticta</tp:taxon-name-part>
              <tp:taxon-name-part taxon-name-part-type="species" reg="capitalensis">capitalensis</tp:taxon-name-part>
            </tp:taxon-name><tp:taxon-authority>Henn., Hedwigia 48: 13 (1908)</tp:taxon-authority></tp:nomenclature><tp:treatment-sec sec-type="description" id="SECID0EHZBG"><title>Culture characteristics.</title><p>
              <tp:taxon-name><tp:taxon-name-part taxon-name-part-type="genus" reg="Colonies">Colonies</tp:taxon-name-part></tp:taxon-name> on <abbrev xmlns:xlink="http://www.w3.org/1999/xlink" xlink:title="Potato Dextrose Agar" id="ABBRID0ETZBG" xlink:type="simple">PDA</abbrev> (Figure <xref ref-type="fig" rid="F2">2</xref>, PE35), superficial, dark olivaceous with filamentous hyphae and raised edge; reverse dark olivaceous. Sporulating in culture after 2 months.</p></tp:treatment-sec><tp:treatment-sec sec-type="GenBank numbers" id="SECID0E2ZBG"><title>GenBank numbers.</title><p>
              <abbrev xmlns:xlink="http://www.w3.org/1999/xlink" xlink:title="Internal Transcribed Spacers" id="ABBRID0EB1BG" xlink:type="simple">ITS</abbrev>=<ext-link xmlns:xlink="http://www.w3.org/1999/xlink" ext-link-type="gen" xlink:href="MG646954" xlink:type="simple">MG646954</ext-link>, <abbrev xmlns:xlink="http://www.w3.org/1999/xlink" xlink:title="28S ribosomal RNA" id="ABBRID0EF1BG" xlink:type="simple">LSU</abbrev>=<ext-link xmlns:xlink="http://www.w3.org/1999/xlink" ext-link-type="gen" xlink:href="MG646953" xlink:type="simple">MG646953</ext-link>, <abbrev xmlns:xlink="http://www.w3.org/1999/xlink" xlink:title="Translation Elongation Factor 1-alpha" id="ABBRID0EJ1BG" xlink:type="simple">TEF1</abbrev>=<ext-link xmlns:xlink="http://www.w3.org/1999/xlink" ext-link-type="gen" xlink:href="MG646982" xlink:type="simple">MG646982</ext-link>.</p></tp:treatment-sec><tp:treatment-sec sec-type="notes" id="SECID0EN1BG"><title>Notes.</title><p>
              <italic><tp:taxon-name><tp:taxon-name-part taxon-name-part-type="genus" reg="Phyllosticta">Phyllosticta</tp:taxon-name-part> <tp:taxon-name-part taxon-name-part-type="species" reg="capitalensis">capitalensis</tp:taxon-name-part></tp:taxon-name></italic> (<xref ref-type="bibr" rid="B48">Hennings 1908</xref>) is known as an endophytic taxon and a minor plant pathogen. It has a worldwide distribution and has been recorded <!--PageBreak-->on 70 plant families (<xref ref-type="bibr" rid="B7">Baayen et al. 2002</xref>; <xref ref-type="bibr" rid="B99">Okane et al. 2003</xref>; <xref ref-type="bibr" rid="B94">Motohashi et al. 2009</xref>; <xref ref-type="bibr" rid="B148">Wikee et al. 2013</xref>). The isolate recovered herein clusters with reasonable <abbrev xmlns:xlink="http://www.w3.org/1999/xlink" xlink:title="Maximum Likelihood" xlink:type="simple">ML</abbrev> bootstrap support with other <italic><tp:taxon-name><tp:taxon-name-part taxon-name-part-type="genus" reg="Phyllosticta">P.</tp:taxon-name-part> <tp:taxon-name-part taxon-name-part-type="species" reg="capitalensis">capitalensis</tp:taxon-name-part></tp:taxon-name></italic> isolates (Figure <xref ref-type="fig" rid="F5">5</xref>). Morphological examination also depicts similar morphs and hence it is identified as <italic><tp:taxon-name><tp:taxon-name-part taxon-name-part-type="genus" reg="Phyllosticta">P.</tp:taxon-name-part> <tp:taxon-name-part taxon-name-part-type="species" reg="capitalensis">capitalensis</tp:taxon-name-part></tp:taxon-name></italic>.</p><fig id="F5" position="float" orientation="portrait"><label>Figure 5.</label><caption><p>Phylogram generated from maximum likelihood analysis based on <abbrev xmlns:xlink="http://www.w3.org/1999/xlink" xlink:title="Internal Transcribed Spacers" id="ABBRID0EW3BG" xlink:type="simple">ITS</abbrev>, <abbrev xmlns:xlink="http://www.w3.org/1999/xlink" xlink:title="28S ribosomal RNA" id="ABBRID0E13BG" xlink:type="simple">LSU</abbrev> and <abbrev xmlns:xlink="http://www.w3.org/1999/xlink" xlink:title="Translation Elongation Factor 1-alpha" id="ABBRID0E53BG" xlink:type="simple">TEF1</abbrev> sequenced data. Maximum likelihood bootstrap values are given above/below the nodes. The newly generated sequences are in red bold. The tree is rooted with <italic><tp:taxon-name><tp:taxon-name-part taxon-name-part-type="genus" reg="Tiarosporella">Tiarosporella</tp:taxon-name-part> <tp:taxon-name-part taxon-name-part-type="species" reg="paludosa">paludosa</tp:taxon-name-part></tp:taxon-name></italic>.</p></caption><graphic xmlns:xlink="http://www.w3.org/1999/xlink" xlink:href="mycokeys-33-025-g005.jpg" position="float" orientation="portrait" xlink:type="simple" id="oo_193796.jpg"/></fig><fig id="F6" position="float" orientation="portrait"><label>Figure 6.</label><caption><p>
                  <italic><tp:taxon-name><tp:taxon-name-part taxon-name-part-type="genus" reg="Endomelanconiopsis">Endomelanconiopsis</tp:taxon-name-part> <tp:taxon-name-part taxon-name-part-type="species" reg="freycinetiae">freycinetiae</tp:taxon-name-part></tp:taxon-name></italic> (<named-content xmlns:xlink="http://www.w3.org/1999/xlink" content-type="dwc:institutional_code" xlink:type="simple">MFLU</named-content> 18-0002, holotype). <bold>a–d</bold> Mycelia masses. Scale bars: 20 μm (<bold>a–c</bold>), 10 μm (<bold>d</bold>).</p></caption><graphic xmlns:xlink="http://www.w3.org/1999/xlink" xlink:href="mycokeys-33-025-g006.jpg" position="float" orientation="portrait" xlink:type="simple" id="oo_193797.jpg"/></fig></tp:treatment-sec><tp:treatment-sec><!--Section generated to contain objects referenced in tp:taxon-treatment.--><fig id="F2" position="float" orientation="portrait"><label>Figure 2.</label><caption><p>All cultures from this study are grown on <abbrev xmlns:xlink="http://www.w3.org/1999/xlink" xlink:title="Potato Dextrose Agar" id="ABBRID0EJABG" xlink:type="simple">PDA</abbrev> at room temperature after 7 days (original codes are written at the bottom of each picture).</p></caption><graphic xmlns:xlink="http://www.w3.org/1999/xlink" xlink:href="mycokeys-33-025-g002.jpg" position="float" orientation="portrait" xlink:type="simple" id="oo_193793.jpg"/></fig></tp:treatment-sec><ref-list><ref id="B48"><mixed-citation xmlns:xlink="http://www.w3.org/1999/xlink" xlink:type="simple">
          <person-group><name name-style="western"><surname>Hennings</surname><given-names>P</given-names></name></person-group> (<year>1908</year>) <tp:taxon-name><tp:taxon-name-part taxon-name-part-type="kingdom">Fungi</tp:taxon-name-part></tp:taxon-name> S. Paulenses IV a cl. Puttmans collecti. Hedwigia 48: 13</mixed-citation></ref><ref id="B7"><mixed-citation xmlns:xlink="http://www.w3.org/1999/xlink" xlink:type="simple">
          <person-group><name name-style="western"><surname>Baayen</surname><given-names>RP</given-names></name><name name-style="western"><surname>Bonants</surname><given-names>PJM</given-names></name><name name-style="western"><surname>Verkley</surname><given-names>G</given-names></name><name name-style="western"><surname>Carroll</surname><given-names>GC</given-names></name><name name-style="western"><surname>Van Der Aa</surname><given-names>HA</given-names></name><name name-style="western"><surname>De Weerdt</surname><given-names>M</given-names></name><name name-style="western"><surname>Van Brouwershaven</surname><given-names>IR</given-names></name><name name-style="western"><surname>Schutte</surname><given-names>GC</given-names></name><name name-style="western"><surname>Maccheroni</surname><given-names>Jr W</given-names></name><name name-style="western"><surname>de Blanco</surname><given-names>CG</given-names></name><name name-style="western"><surname>Azevedo</surname><given-names>JL</given-names></name></person-group> (<year>2002</year>) <article-title>Nonpathogenic isolates of the citrus black spot fungus, <italic><tp:taxon-name><tp:taxon-name-part taxon-name-part-type="genus">Guignardia</tp:taxon-name-part> <tp:taxon-name-part taxon-name-part-type="species">citricarpa</tp:taxon-name-part></tp:taxon-name></italic>, identified as a cosmopolitan endophyte of woody plants, <italic><tp:taxon-name><tp:taxon-name-part taxon-name-part-type="genus">G.</tp:taxon-name-part> <tp:taxon-name-part taxon-name-part-type="species">mangiferae</tp:taxon-name-part></tp:taxon-name></italic> (<italic><tp:taxon-name><tp:taxon-name-part taxon-name-part-type="genus">Phyllosticta</tp:taxon-name-part> <tp:taxon-name-part taxon-name-part-type="species">capitalensis</tp:taxon-name-part></tp:taxon-name></italic>).</article-title> <source>Phytopathology</source> <volume>92</volume>: <fpage>464</fpage>–<lpage>477</lpage>. <ext-link xlink:type="simple" ext-link-type="doi" xlink:href="10.1094/PHYTO.2002.92.5.464">https://doi.org/10.1094/PHYTO.2002.92.5.464</ext-link></mixed-citation></ref><ref id="B99"><mixed-citation xmlns:xlink="http://www.w3.org/1999/xlink" xlink:type="simple">
          <person-group><name name-style="western"><surname>Okane</surname><given-names>I</given-names></name><name name-style="western"><surname>Nakagiri</surname><given-names>A</given-names></name><name name-style="western"><surname>Ito</surname><given-names>T</given-names></name><name name-style="western"><surname>Lumyong</surname><given-names>S</given-names></name></person-group> (<year>2003</year>) <article-title>Extensive host range of an endophytic fungus, <italic><tp:taxon-name><tp:taxon-name-part taxon-name-part-type="genus">Guignardia</tp:taxon-name-part> <tp:taxon-name-part taxon-name-part-type="species">endophyllicola</tp:taxon-name-part></tp:taxon-name></italic> (anamorph: <italic><tp:taxon-name><tp:taxon-name-part taxon-name-part-type="genus">Phyllosticta</tp:taxon-name-part> <tp:taxon-name-part taxon-name-part-type="species">capitalensis</tp:taxon-name-part></tp:taxon-name></italic>).</article-title> <source>Mycoscience</source> <volume>44</volume>: <fpage>353</fpage>–<lpage>363</lpage>. <ext-link xlink:type="simple" ext-link-type="doi" xlink:href="10.1007/S10267-003-0128-X">https://doi.org/10.1007/S10267-003-0128-X</ext-link></mixed-citation></ref><ref id="B94"><mixed-citation xmlns:xlink="http://www.w3.org/1999/xlink" xlink:type="simple">
          <person-group><name name-style="western"><surname>Motohashi</surname><given-names>K</given-names></name><name name-style="western"><surname>Inaba</surname><given-names>S</given-names></name><name name-style="western"><surname>Anzai</surname><given-names>K</given-names></name><name name-style="western"><surname>Takamatsu</surname><given-names>S</given-names></name><name name-style="western"><surname>Nakashima</surname><given-names>C</given-names></name></person-group> (<year>2009</year>) <article-title>Phylogenetic analyses of Japanese species of <italic><tp:taxon-name><tp:taxon-name-part taxon-name-part-type="genus">Phyllosticta</tp:taxon-name-part></tp:taxon-name></italic> sensu stricto.</article-title> <source>Mycoscience</source> <volume>50</volume>: <fpage>291</fpage>–<lpage>302</lpage>. <ext-link xlink:type="simple" ext-link-type="doi" xlink:href="10.1007/S10267-009-0487-Z">https://doi.org/10.1007/S10267-009-0487-Z</ext-link></mixed-citation></ref><ref id="B148"><mixed-citation xmlns:xlink="http://www.w3.org/1999/xlink" xlink:type="simple">
          <person-group><name name-style="western"><surname>Wikee</surname><given-names>S</given-names></name><name name-style="western"><surname>Lombard</surname><given-names>L</given-names></name><name name-style="western"><surname>Nakashima</surname><given-names>C</given-names></name><name name-style="western"><surname>Motohashi</surname><given-names>K</given-names></name><name name-style="western"><surname>Chukeatirote</surname><given-names>E</given-names></name><name name-style="western"><surname>Cheewangkoon</surname><given-names>R</given-names></name><name name-style="western"><surname>McKenzie</surname><given-names>EHC</given-names></name><name name-style="western"><surname>Hyde</surname><given-names>KD</given-names></name><name name-style="western"><surname>Crous</surname><given-names>PW</given-names></name></person-group> (<year>2013</year>) <article-title>A phylogenetic re-evaluation of <tp:taxon-name><tp:taxon-name-part taxon-name-part-type="genus">Phyllosticta</tp:taxon-name-part> (<tp:taxon-name-part taxon-name-part-type="subgenus">Botryosphaeriales</tp:taxon-name-part>)</tp:taxon-name>.</article-title> <source>Studies in Mycology</source> <volume>76</volume>: <fpage>1</fpage>–<lpage>29</lpage>. <ext-link xlink:type="simple" ext-link-type="doi" xlink:href="10.3114/sim0019">https://doi.org/10.3114/sim0019</ext-link></mixed-citation></ref></ref-list></tp:taxon-treatment>
