# Supplementary material for: Identification of endophytic fungi from leaves of Pandanaceae based on their morphotypes and DNA sequence data from southern Thailand
Source: MycoKeys. 2018 Mar 28;(33):25–67. doi: 10.3897/mycokeys.33.23670 (PMC6283267; doi:10.3897/mycokeys.33.23670)
Supplement: XML Treatment for Cladosporium [file mycokeys.33.23670-treatment9.xml]

<!DOCTYPE tp:taxon-treatment
  PUBLIC "-//TaxonX//DTD Taxonomic Treatment Publishing DTD v0 20100105//EN" "tax-treatment-NSO.dtd">
<tp:taxon-treatment xmlns:tp="http://www.plazi.org/taxpub"><tp:treatment-meta><kwd-group><label>Taxon classification</label><kwd><named-content xmlns:xlink="http://www.w3.org/1999/xlink" content-type="kingdom">Fungi</named-content></kwd><kwd><named-content xmlns:xlink="http://www.w3.org/1999/xlink" content-type="order">Capnodiales</named-content></kwd><kwd><named-content xmlns:xlink="http://www.w3.org/1999/xlink" content-type="family">Cladosporiaceae</named-content></kwd></kwd-group><mixed-citation publication-type="journal"><person-group><name><surname>Tibpromma</surname><given-names>Saowaluck</given-names></name><name><surname>Hyde</surname><given-names>Kevin D.</given-names></name><name><surname>Bhat</surname><given-names>Jayarama D.</given-names></name><name><surname>Mortimer</surname><given-names>Peter E.</given-names></name><name><surname>Xu</surname><given-names>Jianchu</given-names></name><name><surname>Promputtha</surname><given-names>Itthayakorn</given-names></name><name><surname>Doilom</surname><given-names>Mingkwan</given-names></name><name><surname>Yang</surname><given-names>Jun-Bo</given-names></name><name><surname>Tang</surname><given-names>Alvin M. C.</given-names></name><name><surname>Karunarathna</surname><given-names>Samantha C.</given-names></name></person-group><article-title>Identification of endophytic fungi from leaves of <tp:taxon-name><tp:taxon-name-part taxon-name-part-type="family">Pandanaceae</tp:taxon-name-part></tp:taxon-name> based on their morphotypes and DNA sequence data from southern Thailand</article-title><source>MycoKeys</source><day>28</day><month>3</month><year>2018</year><volume>2018</volume><issue>33</issue><fpage>25</fpage><lpage>67</lpage><pub-id pub-id-type="doi">10.3897/mycokeys.33.23670</pub-id></mixed-citation></tp:treatment-meta><tp:nomenclature><tp:taxon-name>
              <tp:taxon-name-part taxon-name-part-type="genus" reg="Cladosporium">Cladosporium</tp:taxon-name-part>
            </tp:taxon-name><tp:taxon-authority>Link, 1816</tp:taxon-authority></tp:nomenclature><tp:treatment-sec sec-type="remarks" id="SECID0EBEAI"><title>Remarks.</title><p>The genus <italic><tp:taxon-name><tp:taxon-name-part taxon-name-part-type="genus" reg="Cladosporium">Cladosporium</tp:taxon-name-part></tp:taxon-name></italic> (<italic><tp:taxon-name><tp:taxon-name-part taxon-name-part-type="genus" reg="Cladosporiaceae">Cladosporiaceae</tp:taxon-name-part></tp:taxon-name></italic>, <italic><tp:taxon-name><tp:taxon-name-part taxon-name-part-type="genus" reg="Capnodiales">Capnodiales</tp:taxon-name-part></tp:taxon-name></italic>) is a large genus of the <tp:taxon-name><tp:taxon-name-part taxon-name-part-type="genus" reg="Ascomycota">Ascomycota</tp:taxon-name-part></tp:taxon-name> (<xref ref-type="bibr" rid="B147">Wijayawardene et al. 2017</xref>). The genus comprises species that are saprobes, endophytes and pathogens. A few species have been documented as being etiologic agents in vertebrate hosts (<xref ref-type="bibr" rid="B32">David 1997</xref>; <xref ref-type="bibr" rid="B11">Bensch et al. 2012</xref>, <xref ref-type="bibr" rid="B12">2015</xref>; <xref ref-type="bibr" rid="B28">Crous et al. 2014</xref>). In this study, a new species of <italic><tp:taxon-name><tp:taxon-name-part taxon-name-part-type="genus" reg="Cladosporium">Cladosporium</tp:taxon-name-part></tp:taxon-name></italic> is described, with high bootstrap support in the phylogenetic analysis (Figure <xref ref-type="fig" rid="F7">7</xref>).</p><fig id="F7" position="float" orientation="portrait"><label>Figure 7.</label><caption><p>Phylogram generated from maximum likelihood analysis based on <abbrev xmlns:xlink="http://www.w3.org/1999/xlink" xlink:title="Internal Transcribed Spacers" id="ABBRID0EJGAI" xlink:type="simple">ITS</abbrev>, <abbrev xmlns:xlink="http://www.w3.org/1999/xlink" xlink:title="Translation Elongation Factor 1-alpha" id="ABBRID0ENGAI" xlink:type="simple">TEF1</abbrev> and Actin sequenced data. Maximum likelihood bootstrap is given above/below the nodes. The newly generated sequences in red bold. The tree is rooted with <italic><tp:taxon-name><tp:taxon-name-part taxon-name-part-type="genus" reg="Cercospora">Cercospora</tp:taxon-name-part> <tp:taxon-name-part taxon-name-part-type="species" reg="beticola">beticola</tp:taxon-name-part></tp:taxon-name></italic>.</p></caption><graphic xmlns:xlink="http://www.w3.org/1999/xlink" xlink:href="mycokeys-33-025-g007.jpg" position="float" orientation="portrait" xlink:type="simple" id="oo_193798.jpg"/></fig></tp:treatment-sec><ref-list><ref id="B147"><mixed-citation xmlns:xlink="http://www.w3.org/1999/xlink" xlink:type="simple">
          <person-group><name name-style="western"><surname>Wijayawardene</surname><given-names>NN</given-names></name><name name-style="western"><surname>Hyde</surname><given-names>KD</given-names></name><name name-style="western"><surname>Rajeshkumar</surname><given-names>KC</given-names></name><name name-style="western"><surname>Hawksworth</surname><given-names>DL</given-names></name><name name-style="western"><surname>Madrid</surname><given-names>H</given-names></name><name name-style="western"><surname>Kirk</surname><given-names>PM</given-names></name><name name-style="western"><surname>Braun</surname><given-names>U</given-names></name><name name-style="western"><surname>Singh</surname><given-names>RV</given-names></name><name name-style="western"><surname>Crous</surname><given-names>PW</given-names></name><name name-style="western"><surname>Kukwa</surname><given-names>M</given-names></name><name name-style="western"><surname>Lucking</surname><given-names>R</given-names></name><name name-style="western"><surname>Kurtzman</surname><given-names>CP</given-names></name><name name-style="western"><surname>Yurkov</surname><given-names>A</given-names></name><name name-style="western"><surname>Haelewaters</surname><given-names>D</given-names></name><name name-style="western"><surname>Aptroot</surname><given-names>A</given-names></name><name name-style="western"><surname>Lumbsch</surname><given-names>HT</given-names></name><name name-style="western"><surname>Timdal</surname><given-names>E</given-names></name><name name-style="western"><surname>Ertz</surname><given-names>D</given-names></name><name name-style="western"><surname>Etayo</surname><given-names>J</given-names></name><name name-style="western"><surname>Phillips</surname><given-names>AJL</given-names></name><name name-style="western"><surname>Groenewald</surname><given-names>JZ</given-names></name><name name-style="western"><surname>Papizadeh</surname><given-names>M</given-names></name><name name-style="western"><surname>Selbmann</surname><given-names>L</given-names></name><name name-style="western"><surname>Dayarathne</surname><given-names>MC</given-names></name><name name-style="western"><surname>Weerakoon</surname><given-names>G</given-names></name><name name-style="western"><surname>Jones</surname><given-names>EBG</given-names></name><name name-style="western"><surname>Suetrong</surname><given-names>S</given-names></name><name name-style="western"><surname>Tian</surname><given-names>Q</given-names></name><name name-style="western"><surname>Castaneda-Ruiz</surname><given-names>RF</given-names></name><name name-style="western"><surname>Bahkali</surname><given-names>AH</given-names></name><name name-style="western"><surname>Pang</surname><given-names>KL</given-names></name><name name-style="western"><surname>Tanaka</surname><given-names>K</given-names></name><name name-style="western"><surname>Dai</surname><given-names>DQ</given-names></name><name name-style="western"><surname>Sakayaroj</surname><given-names>J</given-names></name><name name-style="western"><surname>Hujslova</surname><given-names>M</given-names></name><name name-style="western"><surname>Lombard</surname><given-names>L</given-names></name><name name-style="western"><surname>Shenoy</surname><given-names>BD</given-names></name><name name-style="western"><surname>Suija</surname><given-names>A</given-names></name><name name-style="western"><surname>Maharachchikumbura</surname><given-names>SSN</given-names></name><name name-style="western"><surname>Thambugala</surname><given-names>KM</given-names></name><name name-style="western"><surname>Wanasinghe</surname><given-names>DN</given-names></name><name name-style="western"><surname>Sharma</surname><given-names>BO</given-names></name><name name-style="western"><surname>Gaikwad</surname><given-names>S</given-names></name><name name-style="western"><surname>Pandit</surname><given-names>G</given-names></name><name name-style="western"><surname>Zucconi</surname><given-names>L</given-names></name><name name-style="western"><surname>Onofri</surname><given-names>S</given-names></name><name name-style="western"><surname>Egidi</surname><given-names>E</given-names></name><name name-style="western"><surname>Raja</surname><given-names>HA</given-names></name><name name-style="western"><surname>Kodsueb</surname><given-names>R</given-names></name><name name-style="western"><surname>Caceres</surname><given-names>MES</given-names></name><name name-style="western"><surname>Perez-Ortega</surname><given-names>S</given-names></name><name name-style="western"><surname>Fiuza</surname><given-names>PO</given-names></name><name name-style="western"><surname>Monteiro</surname><given-names>JS</given-names></name><name name-style="western"><surname>Vasilyeva</surname><given-names>LN</given-names></name><name name-style="western"><surname>Shivas</surname><given-names>RG</given-names></name><name name-style="western"><surname>Prieto</surname><given-names>M</given-names></name><name name-style="western"><surname>Wedin</surname><given-names>M</given-names></name><name name-style="western"><surname>Olariaga</surname><given-names>I</given-names></name><name name-style="western"><surname>Lateef</surname><given-names>AA</given-names></name><name name-style="western"><surname>Agrawal</surname><given-names>Y</given-names></name><name name-style="western"><surname>Fazeli</surname><given-names>SAS</given-names></name><name name-style="western"><surname>Amoozegar</surname><given-names>MA</given-names></name><name name-style="western"><surname>Zhao</surname><given-names>GZ</given-names></name><name name-style="western"><surname>Pfliegler</surname><given-names>WP</given-names></name><name name-style="western"><surname>Sharma</surname><given-names>G</given-names></name><name name-style="western"><surname>Oset</surname><given-names>M</given-names></name><name name-style="western"><surname>Abdel-Wahab</surname><given-names>MA</given-names></name><name name-style="western"><surname>Takamatsu</surname><given-names>S</given-names></name><name name-style="western"><surname>Bensch</surname><given-names>K</given-names></name><name name-style="western"><surname>de Silva</surname><given-names>NI</given-names></name><name name-style="western"><surname>Kesel</surname><given-names>AD</given-names></name><name name-style="western"><surname>Karunarathna</surname><given-names>A</given-names></name><name name-style="western"><surname>Boonmee</surname><given-names>S</given-names></name><name name-style="western"><surname>Pfister</surname><given-names>DH</given-names></name><name name-style="western"><surname>Lu</surname><given-names>YZ</given-names></name><name name-style="western"><surname>Luo</surname><given-names>ZL</given-names></name><name name-style="western"><surname>Boonyuen</surname><given-names>N</given-names></name><name name-style="western"><surname>Daranagama</surname><given-names>DA</given-names></name><name name-style="western"><surname>Senanayake</surname><given-names>IC</given-names></name><name name-style="western"><surname>Jayasiri</surname><given-names>SC</given-names></name><name name-style="western"><surname>Samarakoon</surname><given-names>MC</given-names></name><name name-style="western"><surname>Zeng</surname><given-names>XY</given-names></name><name name-style="western"><surname>Doilom</surname><given-names>M</given-names></name><name name-style="western"><surname>Quijada</surname><given-names>L</given-names></name><name name-style="western"><surname>Rampadarath</surname><given-names>S</given-names></name><name name-style="western"><surname>Heredia</surname><given-names>G</given-names></name><name name-style="western"><surname>Dissanayake</surname><given-names>AJ</given-names></name><name name-style="western"><surname>Jayawardana</surname><given-names>RS</given-names></name><name name-style="western"><surname>Perera</surname><given-names>RH</given-names></name><name name-style="western"><surname>Tang</surname><given-names>LZ</given-names></name><name name-style="western"><surname>Phukhamsakda</surname><given-names>C</given-names></name><name name-style="western"><surname>Hernandez-Restrepo</surname><given-names>M</given-names></name><name name-style="western"><surname>Ma</surname><given-names>X</given-names></name><name name-style="western"><surname>Tibpromma</surname><given-names>S</given-names></name><name name-style="western"><surname>Gusmao</surname><given-names>LFP</given-names></name><name name-style="western"><surname>Weerahewa</surname><given-names>D</given-names></name><name name-style="western"><surname>Karunarathna</surname><given-names>SC</given-names></name></person-group> (<year>2017</year>) <article-title>Notes for genera: <italic><tp:taxon-name><tp:taxon-name-part taxon-name-part-type="genus">Ascomycota</tp:taxon-name-part></tp:taxon-name></italic>.</article-title> <source>Fungal Diversity</source> <volume>86</volume>: <fpage>1</fpage>–<lpage>594</lpage>. <ext-link xlink:type="simple" ext-link-type="doi" xlink:href="10.1007/s13225-017-0386-0">https://doi.org/10.1007/s13225-017-0386-0</ext-link></mixed-citation></ref><ref id="B32"><mixed-citation xmlns:xlink="http://www.w3.org/1999/xlink" xlink:type="simple">
          <person-group><name name-style="western"><surname>David</surname><given-names>JC</given-names></name></person-group> (<year>1997</year>) A contribution to the systematics of <italic><tp:taxon-name><tp:taxon-name-part taxon-name-part-type="genus">Cladosporium</tp:taxon-name-part></tp:taxon-name></italic>. CABI International.</mixed-citation></ref><ref id="B11"><mixed-citation xmlns:xlink="http://www.w3.org/1999/xlink" xlink:type="simple">
          <person-group><name name-style="western"><surname>Bensch</surname><given-names>K</given-names></name><name name-style="western"><surname>Braun</surname><given-names>U</given-names></name><name name-style="western"><surname>Groenewald</surname><given-names>JZ</given-names></name><name name-style="western"><surname>Crous</surname><given-names>PW</given-names></name></person-group> (<year>2012</year>) <article-title>The genus <italic><tp:taxon-name><tp:taxon-name-part taxon-name-part-type="genus">Cladosporium</tp:taxon-name-part></tp:taxon-name></italic>.</article-title> <source>Studies in Mycology</source> <volume>72</volume>: <fpage>1</fpage>–<lpage>401</lpage>. <ext-link xlink:type="simple" ext-link-type="doi" xlink:href="10.1016/S0166-0616(14)60070-1">https://doi.org/10.1016/S0166-0616(14)60070-1</ext-link></mixed-citation></ref><ref id="B12"><mixed-citation xmlns:xlink="http://www.w3.org/1999/xlink" xlink:type="simple">
          <person-group><name name-style="western"><surname>Bensch</surname><given-names>K</given-names></name><name name-style="western"><surname>Groenewald</surname><given-names>JZ</given-names></name><name name-style="western"><surname>Braun</surname><given-names>U</given-names></name><name name-style="western"><surname>Dijksterhuis</surname><given-names>J</given-names></name><name name-style="western"><surname>de Jesús Yáñez-Morales</surname><given-names>M</given-names></name><name name-style="western"><surname>Crous</surname><given-names>PW</given-names></name></person-group> (<year>2015</year>) <article-title>Common but different: The expanding realm of <italic><tp:taxon-name><tp:taxon-name-part taxon-name-part-type="genus">Cladosporium</tp:taxon-name-part></tp:taxon-name></italic>.</article-title> <source>Studies in Mycology</source> <volume>82</volume>: <fpage>23</fpage>–<lpage>74</lpage>. <ext-link xlink:type="simple" ext-link-type="doi" xlink:href="10.1016/j.simyco.2015.10.001">https://doi.org/10.1016/j.simyco.2015.10.001</ext-link></mixed-citation></ref><ref id="B28"><mixed-citation xmlns:xlink="http://www.w3.org/1999/xlink" xlink:type="simple">
          <person-group><name name-style="western"><surname>Crous</surname><given-names>PW</given-names></name><name name-style="western"><surname>Shivas</surname><given-names>RG</given-names></name><name name-style="western"><surname>Quaedvlieg</surname><given-names>W</given-names></name><name name-style="western"><surname>Van der Bank</surname><given-names>M</given-names></name><name name-style="western"><surname>Zhang</surname><given-names>Y</given-names></name><name name-style="western"><surname>Summerell</surname><given-names>BA</given-names></name><name name-style="western"><surname>Guarro</surname><given-names>J</given-names></name><name name-style="western"><surname>Wingfield</surname><given-names>MJ</given-names></name><name name-style="western"><surname>Wood</surname><given-names>AR</given-names></name><name name-style="western"><surname>Alfenas</surname><given-names>AC</given-names></name><name name-style="western"><surname>Braun</surname><given-names>U</given-names></name></person-group> (<year>2014</year>) Fungal Planet description sheets: 214–280. Persoonia: Molecular Phylogeny and Evolution of <tp:taxon-name><tp:taxon-name-part taxon-name-part-type="kingdom">Fungi</tp:taxon-name-part></tp:taxon-name> 32: 184. <ext-link xlink:type="simple" ext-link-type="doi" xlink:href="10.3767/003158514X682395">https://doi.org/10.3767/003158514X682395</ext-link></mixed-citation></ref></ref-list></tp:taxon-treatment>
