# Supplementary material for: Identification of endophytic fungi from leaves of Pandanaceae based on their morphotypes and DNA sequence data from southern Thailand
Source: MycoKeys. 2018 Mar 28;(33):25–67. doi: 10.3897/mycokeys.33.23670 (PMC6283267; doi:10.3897/mycokeys.33.23670)
Supplement: XML Treatment for Cladosporium endophyticum [file mycokeys.33.23670-treatment10.xml]

<!DOCTYPE tp:taxon-treatment
  PUBLIC "-//TaxonX//DTD Taxonomic Treatment Publishing DTD v0 20100105//EN" "tax-treatment-NSO.dtd">
<tp:taxon-treatment xmlns:tp="http://www.plazi.org/taxpub"><tp:treatment-meta><kwd-group><label>Taxon classification</label><kwd><named-content xmlns:xlink="http://www.w3.org/1999/xlink" content-type="kingdom">Fungi</named-content></kwd><kwd><named-content xmlns:xlink="http://www.w3.org/1999/xlink" content-type="order">Capnodiales</named-content></kwd><kwd><named-content xmlns:xlink="http://www.w3.org/1999/xlink" content-type="family">Cladosporiaceae</named-content></kwd></kwd-group><mixed-citation publication-type="journal"><person-group><name><surname>Tibpromma</surname><given-names>Saowaluck</given-names></name><name><surname>Hyde</surname><given-names>Kevin D.</given-names></name><name><surname>Bhat</surname><given-names>Jayarama D.</given-names></name><name><surname>Mortimer</surname><given-names>Peter E.</given-names></name><name><surname>Xu</surname><given-names>Jianchu</given-names></name><name><surname>Promputtha</surname><given-names>Itthayakorn</given-names></name><name><surname>Doilom</surname><given-names>Mingkwan</given-names></name><name><surname>Yang</surname><given-names>Jun-Bo</given-names></name><name><surname>Tang</surname><given-names>Alvin M. C.</given-names></name><name><surname>Karunarathna</surname><given-names>Samantha C.</given-names></name></person-group><article-title>Identification of endophytic fungi from leaves of <tp:taxon-name><tp:taxon-name-part taxon-name-part-type="family">Pandanaceae</tp:taxon-name-part></tp:taxon-name> based on their morphotypes and DNA sequence data from southern Thailand</article-title><source>MycoKeys</source><day>28</day><month>3</month><year>2018</year><volume>2018</volume><issue>33</issue><fpage>25</fpage><lpage>67</lpage><pub-id pub-id-type="doi">10.3897/mycokeys.33.23670</pub-id></mixed-citation></tp:treatment-meta><tp:nomenclature><tp:taxon-name>
              <tp:taxon-name-part taxon-name-part-type="genus" reg="Cladosporium">Cladosporium</tp:taxon-name-part>
              <tp:taxon-name-part taxon-name-part-type="species" reg="endophyticum">endophyticum</tp:taxon-name-part>
              <!-- edit1, remove leading space --><object-id xmlns:xlink="http://www.w3.org/1999/xlink" content-type="mycobank" xlink:type="simple">MB823838</object-id>
            </tp:taxon-name><tp:taxon-authority>Tibpromma &amp; K.D. Hyde</tp:taxon-authority><tp:taxon-status xmlns:xlink="http://www.w3.org/1999/xlink" xlink:type="simple">sp. nov.</tp:taxon-status><xref ref-type="fig" rid="F8">Figure 8</xref></tp:nomenclature><tp:treatment-sec sec-type="etymology" id="SECID0ERIAI"><title>Etymology.</title><p>named after its status as an endophytic fungus.</p></tp:treatment-sec><tp:treatment-sec sec-type="Holotype" id="SECID0EWIAI"><title>Holotype.</title><p>
              <named-content xmlns:xlink="http://www.w3.org/1999/xlink" content-type="dwc:institutional_code" xlink:type="simple">MFLU</named-content> 18-0005</p></tp:treatment-sec><tp:treatment-sec sec-type="description" id="SECID0EBJAI"><title>Description.</title><p>
              <italic><tp:taxon-name><tp:taxon-name-part taxon-name-part-type="genus" reg="Colonies">Colonies</tp:taxon-name-part></tp:taxon-name></italic> on <abbrev xmlns:xlink="http://www.w3.org/1999/xlink" xlink:title="Potato Dextrose Agar" id="ABBRID0EOJAI" xlink:type="simple">PDA</abbrev> attaining 9 cm diam. in six weeks at room temperature, slow growing, dark olivaceous. <italic><tp:taxon-name><tp:taxon-name-part taxon-name-part-type="genus" reg="Mycelium">Mycelium</tp:taxon-name-part></tp:taxon-name></italic> superficial and immersed composed of septate, branched, 2.3–4.5 µm wide, sub-hyaline, with smooth and thick-walled hyphae. <bold>Sexual morph</bold> Undetermined. <bold>Asexual morph</bold> <italic><tp:taxon-name><tp:taxon-name-part taxon-name-part-type="genus" reg="Conidiophores">Conidiophores</tp:taxon-name-part></tp:taxon-name></italic> 6–10 µm high, 3–4 µm diam. (x̄ = 8.24 × 3.52 µm, n = 10), terminal and intercalary, cylindrical or sub-cylindrical, darkened conidiogenous loci. <italic><tp:taxon-name><tp:taxon-name-part taxon-name-part-type="genus" reg="Conidia">Conidia</tp:taxon-name-part></tp:taxon-name></italic> 3–6 × 2–4 µm (x̄ = 3.64 × 2.75 µm, n = 30), forming long branched chains, hyaline to pale-olivaceous, smooth and thin-walled, aseptate, globose to ovoid with rounded ends.</p></tp:treatment-sec><tp:treatment-sec sec-type="description" id="SECID0ELKAI"><title>Culture characteristics.</title><p>
              <tp:taxon-name><tp:taxon-name-part taxon-name-part-type="genus" reg="Colonies">Colonies</tp:taxon-name-part></tp:taxon-name> on <abbrev xmlns:xlink="http://www.w3.org/1999/xlink" xlink:title="Potato Dextrose Agar" id="ABBRID0EXKAI" xlink:type="simple">PDA</abbrev> (Figure <xref ref-type="fig" rid="F2">2</xref>, PE58), superficial, dark olivaceous with dark-grey centre, irregular, undulate with wrinkled and raised on surface media; reverse dark olivaceous. Generative hyphae simple-septate, branched, sub-hyaline, guttules, thick-walled (Figure <xref ref-type="fig" rid="F8">8</xref>).</p><fig id="F8" position="float" orientation="portrait"><label>Figure 8.</label><caption><p>
                  <italic><tp:taxon-name><tp:taxon-name-part taxon-name-part-type="genus" reg="Cladosporium">Cladosporium</tp:taxon-name-part> <tp:taxon-name-part taxon-name-part-type="species" reg="endophyticum">endophyticum</tp:taxon-name-part></tp:taxon-name></italic> (<named-content xmlns:xlink="http://www.w3.org/1999/xlink" content-type="dwc:institutional_code" xlink:type="simple">MFLU</named-content> 18-0005, holotype). <bold>a</bold> Colony on MEA media <bold>b</bold> <tp:taxon-name><tp:taxon-name-part taxon-name-part-type="genus" reg="Mycelium">Mycelium</tp:taxon-name-part></tp:taxon-name> masses <bold>c–e</bold> <tp:taxon-name><tp:taxon-name-part taxon-name-part-type="genus" reg="Conidia">Conidia</tp:taxon-name-part></tp:taxon-name> and conidiogenous cells <bold>f, g</bold> <tp:taxon-name><tp:taxon-name-part taxon-name-part-type="genus" reg="Conidia">Conidia</tp:taxon-name-part></tp:taxon-name> <bold>h</bold> <tp:taxon-name><tp:taxon-name-part taxon-name-part-type="genus" reg="Conidia">Conidia</tp:taxon-name-part></tp:taxon-name> and conidiogenous cells. Scale bars: 5 µm (<bold>b–h</bold>), 10 µm (<bold>h</bold>).</p></caption><graphic xmlns:xlink="http://www.w3.org/1999/xlink" xlink:href="mycokeys-33-025-g008.jpg" position="float" orientation="portrait" xlink:type="simple" id="oo_193799.jpg"/></fig></tp:treatment-sec><tp:treatment-sec sec-type="material" id="SECID0EGNAI"><title>Material examined.</title><p>THAILAND, Chumphon, Pathio District, on healthy leaves of <italic><tp:taxon-name><tp:taxon-name-part taxon-name-part-type="genus" reg="Pandanus">Pandanus</tp:taxon-name-part></tp:taxon-name></italic> sp. (<tp:taxon-name><tp:taxon-name-part taxon-name-part-type="family">Pandanaceae</tp:taxon-name-part></tp:taxon-name>), 1 December 2016, S. Tibpromma PE58 (<named-content xmlns:xlink="http://www.w3.org/1999/xlink" content-type="dwc:institutional_code" xlink:type="simple">MFLU</named-content> 18-0005, <bold>holotype</bold>); HKAS100855, paratype, ex-type living cultures, <named-content xmlns:xlink="http://www.w3.org/1999/xlink" content-type="dwc:institutional_code" xlink:type="simple">MFLUCC</named-content> 17-0599 = KUMCC 17-0294.</p></tp:treatment-sec><tp:treatment-sec sec-type="GenBank numbers" id="SECID0EEOAI"><title>GenBank numbers.</title><p>
              <abbrev xmlns:xlink="http://www.w3.org/1999/xlink" xlink:title="Internal Transcribed Spacers" id="ABBRID0EKOAI" xlink:type="simple">ITS</abbrev>=<ext-link xmlns:xlink="http://www.w3.org/1999/xlink" ext-link-type="gen" xlink:href="MG646956" xlink:type="simple">MG646956</ext-link>, <abbrev xmlns:xlink="http://www.w3.org/1999/xlink" xlink:title="28S ribosomal RNA" id="ABBRID0EOOAI" xlink:type="simple">LSU</abbrev>=<ext-link xmlns:xlink="http://www.w3.org/1999/xlink" ext-link-type="gen" xlink:href="MG646949" xlink:type="simple">MG646949</ext-link>, <abbrev xmlns:xlink="http://www.w3.org/1999/xlink" xlink:title="18S ribosomal RNA" id="ABBRID0ESOAI" xlink:type="simple">SSU</abbrev>=<ext-link xmlns:xlink="http://www.w3.org/1999/xlink" ext-link-type="gen" xlink:href="MG646981" xlink:type="simple">MG646981</ext-link>, <abbrev xmlns:xlink="http://www.w3.org/1999/xlink" xlink:title="Translation Elongation Factor 1-alpha" id="ABBRID0EWOAI" xlink:type="simple">TEF1</abbrev>=<ext-link xmlns:xlink="http://www.w3.org/1999/xlink" ext-link-type="gen" xlink:href="MG646988" xlink:type="simple">MG646988</ext-link>.</p></tp:treatment-sec><tp:treatment-sec sec-type="notes" id="SECID0E1OAI"><title>Notes.</title><p>
              <italic><tp:taxon-name><tp:taxon-name-part taxon-name-part-type="genus" reg="Cladosporium">Cladosporium</tp:taxon-name-part> <tp:taxon-name-part taxon-name-part-type="species" reg="endophyticum">endophyticum</tp:taxon-name-part></tp:taxon-name></italic> was isolated as an endophyte from <italic><tp:taxon-name><tp:taxon-name-part taxon-name-part-type="genus" reg="Pandanus">Pandanus</tp:taxon-name-part></tp:taxon-name></italic> sp. in Thailand. In the phylogenetic analysis of combined gene sequence data of <abbrev xmlns:xlink="http://www.w3.org/1999/xlink" xlink:title="Internal Transcribed Spacers" id="ABBRID0ESPAI" xlink:type="simple">ITS</abbrev>, <abbrev xmlns:xlink="http://www.w3.org/1999/xlink" xlink:title="28S ribosomal RNA" id="ABBRID0EWPAI" xlink:type="simple">LSU</abbrev>, <abbrev xmlns:xlink="http://www.w3.org/1999/xlink" xlink:title="18S ribosomal RNA" id="ABBRID0E1PAI" xlink:type="simple">SSU</abbrev> and <abbrev xmlns:xlink="http://www.w3.org/1999/xlink" xlink:title="Translation Elongation Factor 1-alpha" id="ABBRID0E5PAI" xlink:type="simple">TEF1</abbrev>, the new taxon <italic><tp:taxon-name><tp:taxon-name-part taxon-name-part-type="genus" reg="Cladosporium">Cladosporium</tp:taxon-name-part> <tp:taxon-name-part taxon-name-part-type="species" reg="endophyticum">endophyticum</tp:taxon-name-part></tp:taxon-name></italic> is sister to <italic><tp:taxon-name><tp:taxon-name-part taxon-name-part-type="genus" reg="Cladosporium">C.</tp:taxon-name-part> <tp:taxon-name-part taxon-name-part-type="species" reg="halotolerans">halotolerans</tp:taxon-name-part></tp:taxon-name></italic> (Figure <xref ref-type="fig" rid="F7">7</xref>), but well-separated with high bootstrap support (90% in <abbrev xmlns:xlink="http://www.w3.org/1999/xlink" xlink:title="Maximum Likelihood" xlink:type="simple">ML</abbrev>). Moreover, the morphology of this new taxon was compared with <italic><tp:taxon-name><tp:taxon-name-part taxon-name-part-type="genus" reg="Cladosporium">Cladosporium</tp:taxon-name-part> <tp:taxon-name-part taxon-name-part-type="species" reg="halotolerans">halotolerans</tp:taxon-name-part></tp:taxon-name></italic> which has brown to dark brown, subglobose to globose with verrucose, less often short-ovoid conidia, narrower at both ends (<xref ref-type="bibr" rid="B152">Zalar et al. 2007</xref>), while <italic><tp:taxon-name><tp:taxon-name-part taxon-name-part-type="genus" reg="Cladosporium">C.</tp:taxon-name-part> <tp:taxon-name-part taxon-name-part-type="species" reg="endophyticum">endophyticum</tp:taxon-name-part></tp:taxon-name></italic> has globose to ovoid, hyaline to pale-olivaceous conidia with rounded ends. Here, the authors introduce the new species <italic><tp:taxon-name><tp:taxon-name-part taxon-name-part-type="genus" reg="Cladosporium">C.</tp:taxon-name-part> <tp:taxon-name-part taxon-name-part-type="species" reg="endophyticum">endophyticum</tp:taxon-name-part></tp:taxon-name></italic> and provide an updated phylogenetic tree for the genus <italic><tp:taxon-name><tp:taxon-name-part taxon-name-part-type="genus" reg="Cladosporium">Cladosporium</tp:taxon-name-part></tp:taxon-name></italic>.</p></tp:treatment-sec><tp:treatment-sec><!--Section generated to contain objects referenced in tp:taxon-treatment.--><fig id="F2" position="float" orientation="portrait"><label>Figure 2.</label><caption><p>All cultures from this study are grown on <abbrev xmlns:xlink="http://www.w3.org/1999/xlink" xlink:title="Potato Dextrose Agar" id="ABBRID0EJABG" xlink:type="simple">PDA</abbrev> at room temperature after 7 days (original codes are written at the bottom of each picture).</p></caption><graphic xmlns:xlink="http://www.w3.org/1999/xlink" xlink:href="mycokeys-33-025-g002.jpg" position="float" orientation="portrait" xlink:type="simple" id="oo_193793.jpg"/></fig><fig id="F7" position="float" orientation="portrait"><label>Figure 7.</label><caption><p>Phylogram generated from maximum likelihood analysis based on <abbrev xmlns:xlink="http://www.w3.org/1999/xlink" xlink:title="Internal Transcribed Spacers" id="ABBRID0EJGAI" xlink:type="simple">ITS</abbrev>, <abbrev xmlns:xlink="http://www.w3.org/1999/xlink" xlink:title="Translation Elongation Factor 1-alpha" id="ABBRID0ENGAI" xlink:type="simple">TEF1</abbrev> and Actin sequenced data. Maximum likelihood bootstrap is given above/below the nodes. The newly generated sequences in red bold. The tree is rooted with <italic><tp:taxon-name><tp:taxon-name-part taxon-name-part-type="genus" reg="Cercospora">Cercospora</tp:taxon-name-part> <tp:taxon-name-part taxon-name-part-type="species" reg="beticola">beticola</tp:taxon-name-part></tp:taxon-name></italic>.</p></caption><graphic xmlns:xlink="http://www.w3.org/1999/xlink" xlink:href="mycokeys-33-025-g007.jpg" position="float" orientation="portrait" xlink:type="simple" id="oo_193798.jpg"/></fig></tp:treatment-sec><ref-list><ref id="B152"><mixed-citation xmlns:xlink="http://www.w3.org/1999/xlink" xlink:type="simple">
          <person-group><name name-style="western"><surname>Zalar</surname><given-names>P</given-names></name><name name-style="western"><surname>de Hoog</surname><given-names>GS</given-names></name><name name-style="western"><surname>Schroers</surname><given-names>HJ</given-names></name><name name-style="western"><surname>Crous</surname><given-names>PW</given-names></name><name name-style="western"><surname>Groenewald</surname><given-names>JZ</given-names></name><name name-style="western"><surname>Gunde-Cimerman</surname><given-names>N</given-names></name></person-group> (<year>2007</year>) <article-title>Phylogeny and ecology of the ubiquitous saprobe <italic><tp:taxon-name><tp:taxon-name-part taxon-name-part-type="genus">Cladosporium</tp:taxon-name-part> <tp:taxon-name-part taxon-name-part-type="species">sphaerospermum</tp:taxon-name-part></tp:taxon-name></italic>, with descriptions of seven new species from hypersaline environments.</article-title> <source>Studies in Mycology</source> <volume>58</volume>: <fpage>157</fpage>–<lpage>183</lpage>. <ext-link xlink:type="simple" ext-link-type="doi" xlink:href="10.3114/sim.2007.58.06">https://doi.org/10.3114/sim.2007.58.06</ext-link></mixed-citation></ref></ref-list></tp:taxon-treatment>
