# Supplementary material for: Identification of endophytic fungi from leaves of Pandanaceae based on their morphotypes and DNA sequence data from southern Thailand
Source: MycoKeys. 2018 Mar 28;(33):25–67. doi: 10.3897/mycokeys.33.23670 (PMC6283267; doi:10.3897/mycokeys.33.23670)
Supplement: XML Treatment for Massarina pandanicola [file mycokeys.33.23670-treatment12.xml]

<!DOCTYPE tp:taxon-treatment
  PUBLIC "-//TaxonX//DTD Taxonomic Treatment Publishing DTD v0 20100105//EN" "tax-treatment-NSO.dtd">
<tp:taxon-treatment xmlns:tp="http://www.plazi.org/taxpub"><tp:treatment-meta><kwd-group><label>Taxon classification</label><kwd><named-content xmlns:xlink="http://www.w3.org/1999/xlink" content-type="kingdom">Fungi</named-content></kwd><kwd><named-content xmlns:xlink="http://www.w3.org/1999/xlink" content-type="order">Pleosporales</named-content></kwd><kwd><named-content xmlns:xlink="http://www.w3.org/1999/xlink" content-type="family">Massarinaceae</named-content></kwd></kwd-group><mixed-citation publication-type="journal"><person-group><name><surname>Tibpromma</surname><given-names>Saowaluck</given-names></name><name><surname>Hyde</surname><given-names>Kevin D.</given-names></name><name><surname>Bhat</surname><given-names>Jayarama D.</given-names></name><name><surname>Mortimer</surname><given-names>Peter E.</given-names></name><name><surname>Xu</surname><given-names>Jianchu</given-names></name><name><surname>Promputtha</surname><given-names>Itthayakorn</given-names></name><name><surname>Doilom</surname><given-names>Mingkwan</given-names></name><name><surname>Yang</surname><given-names>Jun-Bo</given-names></name><name><surname>Tang</surname><given-names>Alvin M. C.</given-names></name><name><surname>Karunarathna</surname><given-names>Samantha C.</given-names></name></person-group><article-title>Identification of endophytic fungi from leaves of <tp:taxon-name><tp:taxon-name-part taxon-name-part-type="family">Pandanaceae</tp:taxon-name-part></tp:taxon-name> based on their morphotypes and DNA sequence data from southern Thailand</article-title><source>MycoKeys</source><day>28</day><month>3</month><year>2018</year><volume>2018</volume><issue>33</issue><fpage>25</fpage><lpage>67</lpage><pub-id pub-id-type="doi">10.3897/mycokeys.33.23670</pub-id></mixed-citation></tp:treatment-meta><tp:nomenclature><tp:taxon-name>
              <tp:taxon-name-part taxon-name-part-type="genus" reg="Massarina">Massarina</tp:taxon-name-part>
              <tp:taxon-name-part taxon-name-part-type="species" reg="pandanicola">pandanicola</tp:taxon-name-part>
              <!-- edit1, remove leading space --><object-id xmlns:xlink="http://www.w3.org/1999/xlink" content-type="mycobank" xlink:type="simple">MB823839</object-id>
            </tp:taxon-name><tp:taxon-authority>Tibpromma &amp; K.D. Hyde</tp:taxon-authority><tp:taxon-status xmlns:xlink="http://www.w3.org/1999/xlink" xlink:type="simple">sp. nov.</tp:taxon-status><xref ref-type="fig" rid="F10">Figure 10</xref><!--PageBreak--><!--PageBreak--></tp:nomenclature><tp:treatment-sec sec-type="etymology" id="SECID0ELYAI"><title>Etymology.</title><p>name referring to the host genus of the plant on which the fungus was first discovered (<italic><tp:taxon-name><tp:taxon-name-part taxon-name-part-type="genus" reg="Pandanus">Pandanus</tp:taxon-name-part></tp:taxon-name></italic>).</p><!--PageBreak--></tp:treatment-sec><tp:treatment-sec sec-type="Holotype" id="SECID0EZYAI"><title>Holotype.</title><p>
              <named-content xmlns:xlink="http://www.w3.org/1999/xlink" content-type="dwc:institutional_code" xlink:type="simple">MFLU</named-content> 18-0004</p></tp:treatment-sec><tp:treatment-sec sec-type="description" id="SECID0EEZAI"><title>Description.</title><p>
              <italic><tp:taxon-name><tp:taxon-name-part taxon-name-part-type="genus" reg="Colonies">Colonies</tp:taxon-name-part></tp:taxon-name></italic> on <abbrev xmlns:xlink="http://www.w3.org/1999/xlink" xlink:title="Potato Dextrose Agar" id="ABBRID0ERZAI" xlink:type="simple">PDA</abbrev> attaining 9 cm diam. in 4 weeks at room temperature, slow growing, white to yellow-white. <italic><tp:taxon-name><tp:taxon-name-part taxon-name-part-type="genus" reg="Mycelium">Mycelium</tp:taxon-name-part></tp:taxon-name></italic> superficial and immersed composed of septate, branched, 2.5–7 µm wide, sub-hyaline, with smooth and thick-walled hyphae. <bold>Sexual morph</bold> Undetermined. <bold>Asexual morph</bold> <italic><tp:taxon-name><tp:taxon-name-part taxon-name-part-type="genus" reg="Conidiophores">Conidiophores</tp:taxon-name-part></tp:taxon-name></italic> 12–25 µm high, 8–14 µm diam. (x̄ = 15.12 × 10.45 µm, n = 10), enteroblastic, phialidic, cylindrical or sub-cylindrical, sub-hyaline. <italic><tp:taxon-name><tp:taxon-name-part taxon-name-part-type="genus" reg="Conidia">Conidia</tp:taxon-name-part></tp:taxon-name></italic> 3–5 × 1–3 µm (x̄ = 4.34 × 1.75 µm, n = 30), cylindrical, hyaline, smooth and thin-walled, aseptate, rounded ends, guttulate, without sheet or appendages.</p><!--PageBreak--></tp:treatment-sec><tp:treatment-sec sec-type="description" id="SECID0EP1AI"><title>Culture characteristics.</title><p>
              <tp:taxon-name><tp:taxon-name-part taxon-name-part-type="genus" reg="Colonies">Colonies</tp:taxon-name-part></tp:taxon-name> on <abbrev xmlns:xlink="http://www.w3.org/1999/xlink" xlink:title="Potato Dextrose Agar" id="ABBRID0E21AI" xlink:type="simple">PDA</abbrev> (Figure <xref ref-type="fig" rid="F2">2</xref>, PE52), superficial, white to yellow-white, irregular, undulate with smooth and raised on surface media; reverse yellow-white. Generative hyphae simple-septate, branched, sub-hyaline, with guttulate cells, thin-walled. Sporulating in culture within 3 months (Figure <xref ref-type="fig" rid="F10">10</xref>).</p></tp:treatment-sec><tp:treatment-sec sec-type="material" id="SECID0EH2AI"><title>Material examined.</title><p>THAILAND, Chumphon, Pathio District, on healthy leaves of <italic><tp:taxon-name><tp:taxon-name-part taxon-name-part-type="genus" reg="Pandanus">Pandanus</tp:taxon-name-part></tp:taxon-name></italic> sp. (<tp:taxon-name><tp:taxon-name-part taxon-name-part-type="family">Pandanaceae</tp:taxon-name-part></tp:taxon-name>), 1 December 2016, S. Tibpromma PE52 (<named-content xmlns:xlink="http://www.w3.org/1999/xlink" content-type="dwc:institutional_code" xlink:type="simple">MFLU</named-content> 18-0004, <bold>holotype</bold>); HKAS100854, paratype, ex-type living cultures, <named-content xmlns:xlink="http://www.w3.org/1999/xlink" content-type="dwc:institutional_code" xlink:type="simple">MFLUCC</named-content> 17-0596 = KUMCC 17-0293.</p></tp:treatment-sec><tp:treatment-sec sec-type="Genbank numbers" id="SECID0EF3AI"><title>Genbank numbers.</title><p>
              <abbrev xmlns:xlink="http://www.w3.org/1999/xlink" xlink:title="Internal Transcribed Spacers" id="ABBRID0EL3AI" xlink:type="simple">ITS</abbrev>=<ext-link xmlns:xlink="http://www.w3.org/1999/xlink" ext-link-type="gen" xlink:href="MG646958" xlink:type="simple">MG646958</ext-link>, <abbrev xmlns:xlink="http://www.w3.org/1999/xlink" xlink:title="28S ribosomal RNA" id="ABBRID0EP3AI" xlink:type="simple">LSU</abbrev>=<ext-link xmlns:xlink="http://www.w3.org/1999/xlink" ext-link-type="gen" xlink:href="MG646947" xlink:type="simple">MG646947</ext-link>, <abbrev xmlns:xlink="http://www.w3.org/1999/xlink" xlink:title="18S ribosomal RNA" id="ABBRID0ET3AI" xlink:type="simple">SSU</abbrev>=<ext-link xmlns:xlink="http://www.w3.org/1999/xlink" ext-link-type="gen" xlink:href="MG646979" xlink:type="simple">MG646979</ext-link>, <abbrev xmlns:xlink="http://www.w3.org/1999/xlink" xlink:title="Translation Elongation Factor 1-alpha" id="ABBRID0EX3AI" xlink:type="simple">TEF1</abbrev>=<ext-link xmlns:xlink="http://www.w3.org/1999/xlink" ext-link-type="gen" xlink:href="MG646986" xlink:type="simple">MG646986</ext-link>.</p></tp:treatment-sec><tp:treatment-sec sec-type="notes" id="SECID0E23AI"><title>Notes.</title><p>The genus <italic><tp:taxon-name><tp:taxon-name-part taxon-name-part-type="genus" reg="Massarina">Massarina</tp:taxon-name-part></tp:taxon-name></italic> has been known as a phylogenetically diverse group in the order <tp:taxon-name><tp:taxon-name-part taxon-name-part-type="genus" reg="Pleosporales">Pleosporales</tp:taxon-name-part></tp:taxon-name> based on molecular data (<xref ref-type="bibr" rid="B70">Liew et al. 2002</xref>) and most members in <italic><tp:taxon-name><tp:taxon-name-part taxon-name-part-type="genus" reg="Massarina">Massarina</tp:taxon-name-part></tp:taxon-name></italic> except for the type species (<italic><tp:taxon-name><tp:taxon-name-part taxon-name-part-type="genus" reg="Massarina">M.</tp:taxon-name-part> <tp:taxon-name-part taxon-name-part-type="species" reg="eburnea">eburnea</tp:taxon-name-part></tp:taxon-name></italic>) are morphologically variable. The taxon, <italic><tp:taxon-name><tp:taxon-name-part taxon-name-part-type="genus" reg="Massarina">Massarina</tp:taxon-name-part> <tp:taxon-name-part taxon-name-part-type="species" reg="pandanicola">pandanicola</tp:taxon-name-part></tp:taxon-name></italic> collected from <italic><tp:taxon-name><tp:taxon-name-part taxon-name-part-type="genus" reg="Pandanus">Pandanus</tp:taxon-name-part></tp:taxon-name></italic> sp. in Thailand is introduced here as a new species with both morphology and phylogeny support. The morphology of the taxon showed similar conidia with <italic><tp:taxon-name><tp:taxon-name-part taxon-name-part-type="genus" reg="Massarina">Massarina</tp:taxon-name-part> <tp:taxon-name-part taxon-name-part-type="species" reg="eburnean">eburnean</tp:taxon-name-part></tp:taxon-name></italic> (<xref ref-type="bibr" rid="B126">Tanaka et al. 2015</xref>), but based on phylogenetic analysis of combined <abbrev xmlns:xlink="http://www.w3.org/1999/xlink" xlink:title="Internal Transcribed Spacers" id="ABBRID0EF6AI" xlink:type="simple">ITS</abbrev>, <abbrev xmlns:xlink="http://www.w3.org/1999/xlink" xlink:title="28S ribosomal RNA" id="ABBRID0EJ6AI" xlink:type="simple">LSU</abbrev>, <abbrev xmlns:xlink="http://www.w3.org/1999/xlink" xlink:title="18S ribosomal RNA" id="ABBRID0EN6AI" xlink:type="simple">SSU</abbrev> and <abbrev xmlns:xlink="http://www.w3.org/1999/xlink" xlink:title="Translation Elongation Factor 1-alpha" id="ABBRID0ER6AI" xlink:type="simple">TEF1</abbrev> gene sequence data, the new taxon <italic><tp:taxon-name><tp:taxon-name-part taxon-name-part-type="genus" reg="Massarina">M.</tp:taxon-name-part> <tp:taxon-name-part taxon-name-part-type="species" reg="pandanicola">pandanicola</tp:taxon-name-part></tp:taxon-name></italic> is well-separated from other species in <italic><tp:taxon-name><tp:taxon-name-part taxon-name-part-type="genus" reg="Massarina">Massarina</tp:taxon-name-part></tp:taxon-name></italic> (Figure <xref ref-type="fig" rid="F9">9</xref>) with high bootstrap support (79 % in <abbrev xmlns:xlink="http://www.w3.org/1999/xlink" xlink:title="Maximum Likelihood" xlink:type="simple">ML</abbrev>). This is the first record of <italic><tp:taxon-name><tp:taxon-name-part taxon-name-part-type="genus" reg="Massarina">Massarina</tp:taxon-name-part></tp:taxon-name></italic> from <italic><tp:taxon-name><tp:taxon-name-part taxon-name-part-type="genus" reg="Pandanus">Pandanus</tp:taxon-name-part></tp:taxon-name></italic> sp.</p><fig id="F9" position="float" orientation="portrait"><label>Figure 9.</label><caption><p>Phylogram generated from maximum likelihood analysis based on <abbrev xmlns:xlink="http://www.w3.org/1999/xlink" xlink:title="Internal Transcribed Spacers" id="ABBRID0EBBBI" xlink:type="simple">ITS</abbrev>, <abbrev xmlns:xlink="http://www.w3.org/1999/xlink" xlink:title="Translation Elongation Factor 1-alpha" id="ABBRID0EFBBI" xlink:type="simple">TEF1</abbrev>, <abbrev xmlns:xlink="http://www.w3.org/1999/xlink" xlink:title="18S ribosomal RNA" id="ABBRID0EJBBI" xlink:type="simple">SSU</abbrev>, <abbrev xmlns:xlink="http://www.w3.org/1999/xlink" xlink:title="28S ribosomal RNA" id="ABBRID0ENBBI" xlink:type="simple">LSU</abbrev> and <abbrev xmlns:xlink="http://www.w3.org/1999/xlink" xlink:title="RNA polymerase II second largest subunit" id="ABBRID0ERBBI" xlink:type="simple">RPB2</abbrev> sequenced data. Maximum likelihood bootstrap values are given above/below the nodes. The newly generated sequences in red bold. The tree is rooted with <italic><tp:taxon-name><tp:taxon-name-part taxon-name-part-type="genus" reg="Alternaria">Alternaria</tp:taxon-name-part> <tp:taxon-name-part taxon-name-part-type="species" reg="alternata">alternata</tp:taxon-name-part></tp:taxon-name></italic> and <italic><tp:taxon-name><tp:taxon-name-part taxon-name-part-type="genus" reg="Pleospora">Pleospora</tp:taxon-name-part> <tp:taxon-name-part taxon-name-part-type="species" reg="herbarum">herbarum</tp:taxon-name-part></tp:taxon-name></italic>.</p></caption><graphic xmlns:xlink="http://www.w3.org/1999/xlink" xlink:href="mycokeys-33-025-g009.jpg" position="float" orientation="portrait" xlink:type="simple" id="oo_193801.jpg"/></fig><fig id="F10" position="float" orientation="portrait"><label>Figure 10.</label><caption><p>
                  <italic><tp:taxon-name><tp:taxon-name-part taxon-name-part-type="genus" reg="Massarina">Massarina</tp:taxon-name-part> <tp:taxon-name-part taxon-name-part-type="species" reg="pandanicola">pandanicola</tp:taxon-name-part></tp:taxon-name></italic> (<named-content xmlns:xlink="http://www.w3.org/1999/xlink" content-type="dwc:institutional_code" xlink:type="simple">MFLU</named-content> 18-0004, holotype). <bold>a</bold> Colony on MEA media <bold>b</bold> <tp:taxon-name><tp:taxon-name-part taxon-name-part-type="genus" reg="Mycelium">Mycelium</tp:taxon-name-part></tp:taxon-name> masses <bold>c–g</bold> <tp:taxon-name><tp:taxon-name-part taxon-name-part-type="genus" reg="Conidia">Conidia</tp:taxon-name-part></tp:taxon-name> and conidiogenous cells <bold>h</bold> <tp:taxon-name><tp:taxon-name-part taxon-name-part-type="genus" reg="Conidia">Conidia</tp:taxon-name-part></tp:taxon-name>. Scale bars: 20 μm (<bold>b</bold>), 2 μm (<bold>c–g</bold>), 5 μm (<bold>h</bold>).</p></caption><graphic xmlns:xlink="http://www.w3.org/1999/xlink" xlink:href="mycokeys-33-025-g010.jpg" position="float" orientation="portrait" xlink:type="simple" id="oo_193802.jpg"/></fig></tp:treatment-sec><tp:treatment-sec><!--Section generated to contain objects referenced in tp:taxon-treatment.--><fig id="F2" position="float" orientation="portrait"><label>Figure 2.</label><caption><p>All cultures from this study are grown on <abbrev xmlns:xlink="http://www.w3.org/1999/xlink" xlink:title="Potato Dextrose Agar" id="ABBRID0EJABG" xlink:type="simple">PDA</abbrev> at room temperature after 7 days (original codes are written at the bottom of each picture).</p></caption><graphic xmlns:xlink="http://www.w3.org/1999/xlink" xlink:href="mycokeys-33-025-g002.jpg" position="float" orientation="portrait" xlink:type="simple" id="oo_193793.jpg"/></fig></tp:treatment-sec><ref-list><ref id="B70"><mixed-citation xmlns:xlink="http://www.w3.org/1999/xlink" xlink:type="simple">
          <person-group><name name-style="western"><surname>Liew</surname><given-names>ECY</given-names></name><name name-style="western"><surname>Aptroot</surname><given-names>A</given-names></name><name name-style="western"><surname>Hyde</surname><given-names>KD</given-names></name></person-group> (<year>2002</year>) <article-title>An evaluation of the monophyly of <italic><tp:taxon-name><tp:taxon-name-part taxon-name-part-type="genus">Massarina</tp:taxon-name-part></tp:taxon-name></italic> based on ribosomal DNA sequences.</article-title> <source>Mycologia</source> <volume>94</volume>: <fpage>803</fpage>–<lpage>813</lpage>. <ext-link xlink:type="simple" ext-link-type="doi" xlink:href="10.1080/15572536.2003.11833174">https://doi.org/10.1080/15572536.2003.11833174</ext-link></mixed-citation></ref><ref id="B126"><mixed-citation xmlns:xlink="http://www.w3.org/1999/xlink" xlink:type="simple">
          <person-group><name name-style="western"><surname>Tanaka</surname><given-names>K</given-names></name><name name-style="western"><surname>Hirayama</surname><given-names>K</given-names></name><name name-style="western"><surname>Yonezawa</surname><given-names>H</given-names></name><name name-style="western"><surname>Sato</surname><given-names>G</given-names></name><name name-style="western"><surname>Toriyabe</surname><given-names>A</given-names></name><name name-style="western"><surname>Kudo</surname><given-names>H</given-names></name><name name-style="western"><surname>Hashimoto</surname><given-names>A</given-names></name><name name-style="western"><surname>Matsumura</surname><given-names>M</given-names></name><name name-style="western"><surname>Harada</surname><given-names>Y</given-names></name><name name-style="western"><surname>Kurihara</surname><given-names>Y</given-names></name><name name-style="western"><surname>Shirouzu</surname><given-names>T</given-names></name><name name-style="western"><surname>Hosoya</surname><given-names>T</given-names></name></person-group> (<year>2015</year>) <article-title>Revision of the <italic><tp:taxon-name><tp:taxon-name-part taxon-name-part-type="genus">Massarineae</tp:taxon-name-part></tp:taxon-name></italic> (<tp:taxon-name><tp:taxon-name-part taxon-name-part-type="genus">Pleosporales</tp:taxon-name-part></tp:taxon-name>, <tp:taxon-name><tp:taxon-name-part taxon-name-part-type="class">Dothideomycetes</tp:taxon-name-part></tp:taxon-name>).</article-title> <source>Studies in mycology</source> <volume>82</volume>: <fpage>75</fpage>–<lpage>136</lpage>. <ext-link xlink:type="simple" ext-link-type="doi" xlink:href="10.1016/j.simyco.2015.10.002">http://dx.doi.org/10.1016/j.simyco.2015.10.002</ext-link></mixed-citation></ref></ref-list></tp:taxon-treatment>
