# Supplementary material for: Identification of endophytic fungi from leaves of Pandanaceae based on their morphotypes and DNA sequence data from southern Thailand
Source: MycoKeys. 2018 Mar 28;(33):25–67. doi: 10.3897/mycokeys.33.23670 (PMC6283267; doi:10.3897/mycokeys.33.23670)
Supplement: XML Treatment for Diaporthe siamensis [file mycokeys.33.23670-treatment17.xml]

<!DOCTYPE tp:taxon-treatment
  PUBLIC "-//TaxonX//DTD Taxonomic Treatment Publishing DTD v0 20100105//EN" "tax-treatment-NSO.dtd">
<tp:taxon-treatment xmlns:tp="http://www.plazi.org/taxpub"><tp:treatment-meta><kwd-group><label>Taxon classification</label><kwd><named-content xmlns:xlink="http://www.w3.org/1999/xlink" content-type="kingdom">Fungi</named-content></kwd><kwd><named-content xmlns:xlink="http://www.w3.org/1999/xlink" content-type="order">Diaporthales</named-content></kwd><kwd><named-content xmlns:xlink="http://www.w3.org/1999/xlink" content-type="family">Diaporthaceae</named-content></kwd></kwd-group><mixed-citation publication-type="journal"><person-group><name><surname>Tibpromma</surname><given-names>Saowaluck</given-names></name><name><surname>Hyde</surname><given-names>Kevin D.</given-names></name><name><surname>Bhat</surname><given-names>Jayarama D.</given-names></name><name><surname>Mortimer</surname><given-names>Peter E.</given-names></name><name><surname>Xu</surname><given-names>Jianchu</given-names></name><name><surname>Promputtha</surname><given-names>Itthayakorn</given-names></name><name><surname>Doilom</surname><given-names>Mingkwan</given-names></name><name><surname>Yang</surname><given-names>Jun-Bo</given-names></name><name><surname>Tang</surname><given-names>Alvin M. C.</given-names></name><name><surname>Karunarathna</surname><given-names>Samantha C.</given-names></name></person-group><article-title>Identification of endophytic fungi from leaves of <tp:taxon-name><tp:taxon-name-part taxon-name-part-type="family">Pandanaceae</tp:taxon-name-part></tp:taxon-name> based on their morphotypes and DNA sequence data from southern Thailand</article-title><source>MycoKeys</source><day>28</day><month>3</month><year>2018</year><volume>2018</volume><issue>33</issue><fpage>25</fpage><lpage>67</lpage><pub-id pub-id-type="doi">10.3897/mycokeys.33.23670</pub-id></mixed-citation></tp:treatment-meta><tp:nomenclature><tp:taxon-name>
              <tp:taxon-name-part taxon-name-part-type="genus" reg="Diaporthe">Diaporthe</tp:taxon-name-part>
              <tp:taxon-name-part taxon-name-part-type="species" reg="siamensis">siamensis</tp:taxon-name-part>
            </tp:taxon-name><tp:taxon-authority>Udayanga, X.Z. Liu &amp; K.D. Hyde, 2012</tp:taxon-authority></tp:nomenclature><tp:treatment-sec sec-type="description" id="SECID0EJ3BI"><title>Culture characteristics.</title><p>
              <tp:taxon-name><tp:taxon-name-part taxon-name-part-type="genus" reg="Colonies">Colonies</tp:taxon-name-part></tp:taxon-name> on <abbrev xmlns:xlink="http://www.w3.org/1999/xlink" xlink:title="Potato Dextrose Agar" id="ABBRID0EV3BI" xlink:type="simple">PDA</abbrev> (Figure <xref ref-type="fig" rid="F2">2</xref>, PE37), superficial, white to yellow-white, irregular, curled and raised on media surface, flossy; under surfaceyellow-white.</p></tp:treatment-sec><tp:treatment-sec sec-type="GenBank numbers" id="SECID0E43BI"><title>GenBank numbers.</title><p>
              <abbrev xmlns:xlink="http://www.w3.org/1999/xlink" xlink:title="Internal Transcribed Spacers" id="ABBRID0ED4BI" xlink:type="simple">ITS</abbrev>=<ext-link xmlns:xlink="http://www.w3.org/1999/xlink" ext-link-type="gen" xlink:href="MG646975" xlink:type="simple">MG646975</ext-link>, <abbrev xmlns:xlink="http://www.w3.org/1999/xlink" xlink:title="Translation Elongation Factor 1-alpha" id="ABBRID0EH4BI" xlink:type="simple">TEF1</abbrev>=<ext-link xmlns:xlink="http://www.w3.org/1999/xlink" ext-link-type="gen" xlink:href="MG646989" xlink:type="simple">MG646989</ext-link>, β-tubulin=<ext-link xmlns:xlink="http://www.w3.org/1999/xlink" ext-link-type="gen" xlink:href="MG646925" xlink:type="simple">MG646925</ext-link>, <abbrev xmlns:xlink="http://www.w3.org/1999/xlink" xlink:title="Actin" id="ABBRID0EL4BI" xlink:type="simple">ACT</abbrev>=<ext-link xmlns:xlink="http://www.w3.org/1999/xlink" ext-link-type="gen" xlink:href="MG646940" xlink:type="simple">MG646940</ext-link>.</p></tp:treatment-sec><tp:treatment-sec sec-type="notes" id="SECID0EP4BI"><title>Notes.</title><p>In the phylogenetic analysis, the authors’ collection grouped with <italic><tp:taxon-name><tp:taxon-name-part taxon-name-part-type="genus" reg="Diaporthe">Diaporthe</tp:taxon-name-part> <tp:taxon-name-part taxon-name-part-type="species" reg="siamensis">siamensis</tp:taxon-name-part></tp:taxon-name></italic> <named-content xmlns:xlink="http://www.w3.org/1999/xlink" content-type="dwc:institutional_code" xlink:type="simple">MFLUCC</named-content> 10-0573 with high statistical values of 100% in <abbrev xmlns:xlink="http://www.w3.org/1999/xlink" xlink:title="Maximum Likelihood" xlink:type="simple">ML</abbrev> and 1.00 in PP. <italic><tp:taxon-name><tp:taxon-name-part taxon-name-part-type="genus" reg="Diaporthe">Diaporthe</tp:taxon-name-part> <tp:taxon-name-part taxon-name-part-type="species" reg="siamensis">siamensis</tp:taxon-name-part></tp:taxon-name></italic> is an endophytic fungus collected from a <tp:taxon-name><tp:taxon-name-part taxon-name-part-type="family">Pandanaceae</tp:taxon-name-part></tp:taxon-name> host in Thailand.</p><!--PageBreak--></tp:treatment-sec><tp:treatment-sec><!--Section generated to contain objects referenced in tp:taxon-treatment.--><fig id="F2" position="float" orientation="portrait"><label>Figure 2.</label><caption><p>All cultures from this study are grown on <abbrev xmlns:xlink="http://www.w3.org/1999/xlink" xlink:title="Potato Dextrose Agar" id="ABBRID0EJABG" xlink:type="simple">PDA</abbrev> at room temperature after 7 days (original codes are written at the bottom of each picture).</p></caption><graphic xmlns:xlink="http://www.w3.org/1999/xlink" xlink:href="mycokeys-33-025-g002.jpg" position="float" orientation="portrait" xlink:type="simple" id="oo_193793.jpg"/></fig></tp:treatment-sec></tp:taxon-treatment>
