# Supplementary material for: Identification of endophytic fungi from leaves of Pandanaceae based on their morphotypes and DNA sequence data from southern Thailand
Source: MycoKeys. 2018 Mar 28;(33):25–67. doi: 10.3897/mycokeys.33.23670 (PMC6283267; doi:10.3897/mycokeys.33.23670)
Supplement: XML Treatment for Magnaporthaceae [file mycokeys.33.23670-treatment21.xml]

<!DOCTYPE tp:taxon-treatment
  PUBLIC "-//TaxonX//DTD Taxonomic Treatment Publishing DTD v0 20100105//EN" "tax-treatment-NSO.dtd">
<tp:taxon-treatment xmlns:tp="http://www.plazi.org/taxpub"><tp:treatment-meta><kwd-group><label>Taxon classification</label><kwd><named-content xmlns:xlink="http://www.w3.org/1999/xlink" content-type="kingdom">Fungi</named-content></kwd><kwd><named-content xmlns:xlink="http://www.w3.org/1999/xlink" content-type="order">Magnaporthales</named-content></kwd><kwd><named-content xmlns:xlink="http://www.w3.org/1999/xlink" content-type="family">Magnaporthaceae</named-content></kwd></kwd-group><mixed-citation publication-type="journal"><person-group><name><surname>Tibpromma</surname><given-names>Saowaluck</given-names></name><name><surname>Hyde</surname><given-names>Kevin D.</given-names></name><name><surname>Bhat</surname><given-names>Jayarama D.</given-names></name><name><surname>Mortimer</surname><given-names>Peter E.</given-names></name><name><surname>Xu</surname><given-names>Jianchu</given-names></name><name><surname>Promputtha</surname><given-names>Itthayakorn</given-names></name><name><surname>Doilom</surname><given-names>Mingkwan</given-names></name><name><surname>Yang</surname><given-names>Jun-Bo</given-names></name><name><surname>Tang</surname><given-names>Alvin M. C.</given-names></name><name><surname>Karunarathna</surname><given-names>Samantha C.</given-names></name></person-group><article-title>Identification of endophytic fungi from leaves of <tp:taxon-name><tp:taxon-name-part taxon-name-part-type="family">Pandanaceae</tp:taxon-name-part></tp:taxon-name> based on their morphotypes and DNA sequence data from southern Thailand</article-title><source>MycoKeys</source><day>28</day><month>3</month><year>2018</year><volume>2018</volume><issue>33</issue><fpage>25</fpage><lpage>67</lpage><pub-id pub-id-type="doi">10.3897/mycokeys.33.23670</pub-id></mixed-citation></tp:treatment-meta><tp:nomenclature><tp:taxon-name>
              <tp:taxon-name-part taxon-name-part-type="family">Magnaporthaceae</tp:taxon-name-part>
            </tp:taxon-name><tp:taxon-authority>P.F. Cannon</tp:taxon-authority></tp:nomenclature><tp:treatment-sec sec-type="remarks" id="SECID0E4TCI"><title>Remarks.</title><p>The family <italic><tp:taxon-name><tp:taxon-name-part taxon-name-part-type="genus" reg="Magnaporthaceae">Magnaporthaceae</tp:taxon-name-part></tp:taxon-name></italic> was introduced by <xref ref-type="bibr" rid="B18">Cannon (1994)</xref> and was placed as a family within the class <tp:taxon-name><tp:taxon-name-part taxon-name-part-type="class">Sordariomycetes</tp:taxon-name-part></tp:taxon-name> (<xref ref-type="bibr" rid="B62">Kirk et al. 2001</xref>; <xref ref-type="bibr" rid="B80">Lumbsch and Huhndorf 2007</xref>). According to <xref ref-type="bibr" rid="B130">Thongkantha et al. (2009)</xref>, the placement of the taxa <italic><tp:taxon-name><tp:taxon-name-part taxon-name-part-type="genus" reg="Magnaporthaceae">Magnaporthaceae</tp:taxon-name-part></tp:taxon-name></italic> has long been problematic due to a lack of convincing morphological <!--PageBreak-->characteristics and inconclusive molecular data. <xref ref-type="bibr" rid="B130">Thongkantha et al. (2009)</xref> established a new order, <italic><tp:taxon-name><tp:taxon-name-part taxon-name-part-type="genus" reg="Magnaporthales">Magnaporthales</tp:taxon-name-part></tp:taxon-name></italic>, to accommodate <italic><tp:taxon-name><tp:taxon-name-part taxon-name-part-type="genus" reg="Magnaporthaceae">Magnaporthaceae</tp:taxon-name-part></tp:taxon-name></italic>, based on a combination of morphological characteristics and the phylogenetic analysis of combined sequence data. <xref ref-type="bibr" rid="B87">Maharachchikumbura et al. (2015)</xref> provided an updated outline of the family <italic><tp:taxon-name><tp:taxon-name-part taxon-name-part-type="genus" reg="Magnaporthacea">Magnaporthacea</tp:taxon-name-part></tp:taxon-name></italic>e with 20 genera, which included both sexual and asexual morphs. In this study, <italic><tp:taxon-name><tp:taxon-name-part taxon-name-part-type="genus" reg="Mycoleptodiscus">Mycoleptodiscus</tp:taxon-name-part> <tp:taxon-name-part taxon-name-part-type="species" reg="endophyticus">endophyticus</tp:taxon-name-part></tp:taxon-name></italic> is introduced as a new species.</p></tp:treatment-sec><ref-list><ref id="B18"><mixed-citation xmlns:xlink="http://www.w3.org/1999/xlink" xlink:type="simple">
          <person-group><name name-style="western"><surname>Cannon</surname><given-names>PF</given-names></name></person-group> (<year>1994</year>) <article-title>The newly recognized family <italic><tp:taxon-name><tp:taxon-name-part taxon-name-part-type="genus">Magnaporthaceae</tp:taxon-name-part></tp:taxon-name></italic> and its interrelationships.</article-title> <source>Systema Ascomycetum</source> <volume>13</volume>: <fpage>25</fpage>–<lpage>42</lpage>.</mixed-citation></ref><ref id="B62"><mixed-citation xmlns:xlink="http://www.w3.org/1999/xlink" xlink:type="simple">
          <person-group><name name-style="western"><surname>Kirk</surname><given-names>PM</given-names></name><name name-style="western"><surname>Cannon</surname><given-names>PF</given-names></name><name name-style="western"><surname>David</surname><given-names>JC</given-names></name><name name-style="western"><surname>Stalpers</surname><given-names>JA</given-names></name></person-group> (<year>2001</year>) Ainsworth and Bisby’s dictionary of the fungi (No. Ed. 9). CABI publishing.</mixed-citation></ref><ref id="B80"><mixed-citation xmlns:xlink="http://www.w3.org/1999/xlink" xlink:type="simple">
          <person-group><name name-style="western"><surname>Lumbsch</surname><given-names>HT</given-names></name><name name-style="western"><surname>Huhndorf</surname><given-names>SM</given-names></name></person-group> (<year>2007</year>) <article-title>Outline of <tp:taxon-name><tp:taxon-name-part taxon-name-part-type="phylum">ascomycota</tp:taxon-name-part></tp:taxon-name>–2007.</article-title> <source>Myconet</source> <volume>13</volume>: <fpage>1</fpage>–<lpage>58</lpage>.</mixed-citation></ref><ref id="B130"><mixed-citation xmlns:xlink="http://www.w3.org/1999/xlink" xlink:type="simple">
          <person-group><name name-style="western"><surname>Thongkantha</surname><given-names>S</given-names></name><name name-style="western"><surname>Jeewon</surname><given-names>R</given-names></name><name name-style="western"><surname>Vijaykrishna</surname><given-names>D</given-names></name><name name-style="western"><surname>Lumyong</surname><given-names>S</given-names></name><name name-style="western"><surname>McKenzie</surname><given-names>EHC</given-names></name><name name-style="western"><surname>Hyde</surname><given-names>KD</given-names></name></person-group> (<year>2009</year>) Molecular phylogeny of <italic><tp:taxon-name><tp:taxon-name-part taxon-name-part-type="genus">Magnaporthaceae</tp:taxon-name-part></tp:taxon-name></italic> (<tp:taxon-name><tp:taxon-name-part taxon-name-part-type="class">Sordariomycetes</tp:taxon-name-part></tp:taxon-name>) with a new species, <italic><tp:taxon-name><tp:taxon-name-part taxon-name-part-type="genus">Ophioceras</tp:taxon-name-part> <tp:taxon-name-part taxon-name-part-type="species">chiangdaoensis</tp:taxon-name-part></tp:taxon-name></italic> from <italic><tp:taxon-name><tp:taxon-name-part taxon-name-part-type="genus">Dracaena</tp:taxon-name-part> <tp:taxon-name-part taxon-name-part-type="species">loureiri</tp:taxon-name-part></tp:taxon-name></italic> in Thailand. Fungal Diversity 34: 157.</mixed-citation></ref><ref id="B87"><mixed-citation xmlns:xlink="http://www.w3.org/1999/xlink" xlink:type="simple">
          <person-group><name name-style="western"><surname>Maharachchikumbura</surname><given-names>SS</given-names></name><name name-style="western"><surname>Hyde</surname><given-names>KD</given-names></name><name name-style="western"><surname>Jones</surname><given-names>EG</given-names></name><name name-style="western"><surname>McKenzie</surname><given-names>EH</given-names></name><name name-style="western"><surname>Huang</surname><given-names>SK</given-names></name><name name-style="western"><surname>Abdel-Wahab</surname><given-names>MA</given-names></name><name name-style="western"><surname>Daranagama</surname><given-names>DA</given-names></name><name name-style="western"><surname>Dayarathne</surname><given-names>M</given-names></name><name name-style="western"><surname>D’souza</surname><given-names>MJ</given-names></name><name name-style="western"><surname>Goonasekara</surname><given-names>ID</given-names></name><name name-style="western"><surname>Hongsanan</surname><given-names>S</given-names></name></person-group> (<year>2015</year>) <article-title>Towards a natural classification and backbone tree for <tp:taxon-name><tp:taxon-name-part taxon-name-part-type="class">Sordariomycetes</tp:taxon-name-part></tp:taxon-name>.</article-title> <source>Fungal Diversity</source> <volume>72</volume>: <fpage>199</fpage>–<lpage>301</lpage>. <ext-link xlink:type="simple" ext-link-type="doi" xlink:href="10.1007/s13225-015-0331-z">https://doi.org/10.1007/s13225-015-0331-z</ext-link></mixed-citation></ref></ref-list></tp:taxon-treatment>
