# Supplementary material for: Identification of endophytic fungi from leaves of Pandanaceae based on their morphotypes and DNA sequence data from southern Thailand
Source: MycoKeys. 2018 Mar 28;(33):25–67. doi: 10.3897/mycokeys.33.23670 (PMC6283267; doi:10.3897/mycokeys.33.23670)
Supplement: XML Treatment for Debaryomycetaceae [file mycokeys.33.23670-treatment26.xml]

<!DOCTYPE tp:taxon-treatment
  PUBLIC "-//TaxonX//DTD Taxonomic Treatment Publishing DTD v0 20100105//EN" "tax-treatment-NSO.dtd">
<tp:taxon-treatment xmlns:tp="http://www.plazi.org/taxpub"><tp:treatment-meta><kwd-group><label>Taxon classification</label><kwd><named-content xmlns:xlink="http://www.w3.org/1999/xlink" content-type="kingdom">Fungi</named-content></kwd><kwd><named-content xmlns:xlink="http://www.w3.org/1999/xlink" content-type="order">Saccharomycetales</named-content></kwd><kwd><named-content xmlns:xlink="http://www.w3.org/1999/xlink" content-type="family">Debaryomycetaceae</named-content></kwd></kwd-group><mixed-citation publication-type="journal"><person-group><name><surname>Tibpromma</surname><given-names>Saowaluck</given-names></name><name><surname>Hyde</surname><given-names>Kevin D.</given-names></name><name><surname>Bhat</surname><given-names>Jayarama D.</given-names></name><name><surname>Mortimer</surname><given-names>Peter E.</given-names></name><name><surname>Xu</surname><given-names>Jianchu</given-names></name><name><surname>Promputtha</surname><given-names>Itthayakorn</given-names></name><name><surname>Doilom</surname><given-names>Mingkwan</given-names></name><name><surname>Yang</surname><given-names>Jun-Bo</given-names></name><name><surname>Tang</surname><given-names>Alvin M. C.</given-names></name><name><surname>Karunarathna</surname><given-names>Samantha C.</given-names></name></person-group><article-title>Identification of endophytic fungi from leaves of <tp:taxon-name><tp:taxon-name-part taxon-name-part-type="family">Pandanaceae</tp:taxon-name-part></tp:taxon-name> based on their morphotypes and DNA sequence data from southern Thailand</article-title><source>MycoKeys</source><day>28</day><month>3</month><year>2018</year><volume>2018</volume><issue>33</issue><fpage>25</fpage><lpage>67</lpage><pub-id pub-id-type="doi">10.3897/mycokeys.33.23670</pub-id></mixed-citation></tp:treatment-meta><tp:nomenclature><tp:taxon-name>
              <tp:taxon-name-part taxon-name-part-type="family">Debaryomycetaceae</tp:taxon-name-part>
            </tp:taxon-name><tp:taxon-authority>Kurtzman &amp; M. Suzuki</tp:taxon-authority></tp:nomenclature><tp:treatment-sec sec-type="remarks" id="SECID0EAPDI"><title>Remarks.</title><p>
              <italic><tp:taxon-name><tp:taxon-name-part taxon-name-part-type="genus" reg="Debaryomycetaceae">Debaryomycetaceae</tp:taxon-name-part></tp:taxon-name></italic> was introduced by Kurtzman and Suzuki in 2010 and was typified by <italic><tp:taxon-name><tp:taxon-name-part taxon-name-part-type="genus" reg="Debaryomyces">Debaryomyces</tp:taxon-name-part></tp:taxon-name></italic> Klöcker. <italic><tp:taxon-name><tp:taxon-name-part taxon-name-part-type="genus" reg="Meyerozyma">Meyerozyma</tp:taxon-name-part></tp:taxon-name></italic> belongs to family <italic><tp:taxon-name><tp:taxon-name-part taxon-name-part-type="genus" reg="Debaryomycetaceae">Debaryomycetaceae</tp:taxon-name-part></tp:taxon-name></italic> and was detailed in <xref ref-type="bibr" rid="B68">Kurtzman and Suzuki (2010)</xref>. In this study, <italic><tp:taxon-name><tp:taxon-name-part taxon-name-part-type="genus" reg="Meyerozyma">Meyerozyma</tp:taxon-name-part> <tp:taxon-name-part taxon-name-part-type="species" reg="caribbica">caribbica</tp:taxon-name-part></tp:taxon-name></italic> was found on a <tp:taxon-name><tp:taxon-name-part taxon-name-part-type="family">Pandanaceae</tp:taxon-name-part></tp:taxon-name> host as an endophytic fungus. Species identification was confirmed by DNA sequence data.</p><fig id="F19" position="float" orientation="portrait"><label>Figure 19.</label><caption><p>Phylogram generated from maximum likelihood analysis based on combined <abbrev xmlns:xlink="http://www.w3.org/1999/xlink" xlink:title="28S ribosomal RNA" id="ABBRID0E5QDI" xlink:type="simple">LSU</abbrev> and <abbrev xmlns:xlink="http://www.w3.org/1999/xlink" xlink:title="18S ribosomal RNA" id="ABBRID0ECRDI" xlink:type="simple">SSU</abbrev> sequence data. Maximum parsimony bootstrap is given above/below the nodes. The newly generated sequences are in red text. The tree is rooted with <italic><tp:taxon-name><tp:taxon-name-part taxon-name-part-type="genus" reg="Schizosaccharomyces">Schizosaccharomyces</tp:taxon-name-part> <tp:taxon-name-part taxon-name-part-type="species" reg="pombe">pombe</tp:taxon-name-part></tp:taxon-name></italic>.</p></caption><graphic xmlns:xlink="http://www.w3.org/1999/xlink" xlink:href="mycokeys-33-025-g019.jpg" position="float" orientation="portrait" xlink:type="simple" id="oo_193811.jpg"/></fig></tp:treatment-sec><ref-list><ref id="B68"><mixed-citation xmlns:xlink="http://www.w3.org/1999/xlink" xlink:type="simple">
          <person-group><name name-style="western"><surname>Kurtzman</surname><given-names>CP</given-names></name><name name-style="western"><surname>Suzuki</surname><given-names>M</given-names></name></person-group> (<year>2010</year>) <article-title>Phylogenetic analysis of ascomycete yeasts that form coenzyme Q-9 and the proposal of the new genera <italic><tp:taxon-name><tp:taxon-name-part taxon-name-part-type="genus">Babjeviella</tp:taxon-name-part></tp:taxon-name></italic>, <italic><tp:taxon-name><tp:taxon-name-part taxon-name-part-type="genus">Meyerozyma</tp:taxon-name-part></tp:taxon-name></italic>, <italic><tp:taxon-name><tp:taxon-name-part taxon-name-part-type="genus">Millerozyma</tp:taxon-name-part></tp:taxon-name></italic>, <italic><tp:taxon-name><tp:taxon-name-part taxon-name-part-type="genus">Priceomyces</tp:taxon-name-part></tp:taxon-name></italic>, and <italic><tp:taxon-name><tp:taxon-name-part taxon-name-part-type="genus">Scheffersomyces</tp:taxon-name-part></tp:taxon-name></italic>.</article-title> <source>Mycoscience</source> <volume>51</volume>: <fpage>2</fpage>–<lpage>14</lpage>. <ext-link xlink:type="simple" ext-link-type="doi" xlink:href="10.1007/S10267-009-0011-5">https://doi.org/10.1007/S10267-009-0011-5</ext-link></mixed-citation></ref></ref-list></tp:taxon-treatment>
